# Supplementary material for: Diaqua­(1,4,8,11-tetra­aza­cyclo­tetra­decane-κ4 N 1,N 4,N 8,N 11)copper(II) bis­(4-methyl­benzoate) monohydrate
Source: Acta Crystallogr Sect E Struct Rep Online. 2010 Jul 7;66(Pt 8):m890. doi: 10.1107/S1600536810026012 (PMC3007233; doi:10.1107/S1600536810026012)
Supplement: Supplementary file 1 [file e-66-0m890-sup1.cif]

##############################################################################
###                                                                        ###
###        Electronic paper (Acta Crystallographica Section E)             ###
###                                                                        ###
##############################################################################
#                                                                            #
# This CIF contains the data in a paper accepted for publication in Acta     #
# Crystallographica Section E. It conforms to the requirements of Notes      #
# for Authors for Section E, and has been peer reviewed under the auspices   #
# of the IUCr Commission on Journals.                                        #
#                                                                            #
# Full details of the Crystallographic Information File format               #
# are given in the paper "The Crystallographic Information File (CIF):       #
# a New Standard Archive File for Crystallography" by S. R. Hall, F. H.      #
# Allen and I. D. Brown [Acta Cryst. (1991), A47, 655-685].                  #
#                                                                            #
# The current version of the core CIF dictionary is obtainable from          #
# ftp://ftp.iucr.org/pub/cif_core.dic. The current version number is 2.4.    #
#                                                                            #
# Software is freely available for graphical display of the structure(s) in  #
# this CIF.  For information consult the CIF home page http://www.iucr.org/  #
# cif/home.html                                                              #
#                                                                            #
# This file may be used for bona fide research purposes within the           #
# scientific community so long as proper attribution is given to the journal # 
# article from which it was obtained.                                        #
#                                                                            #
##############################################################################
                                             
data_global
_audit_creation_method     SHELXL-97
_journal_date_recd_electronic     2010-06-30
_journal_date_accepted     2010-07-01
_journal_name_full     'Acta Crystallographica, Section E'
_journal_year     2010
_journal_volume     66
_journal_issue      8
_journal_page_first     m890
_journal_page_last     m890
_journal_paper_category     QM
_journal_coeditor_code     BT5288
_publ_contact_author
;
     Dr. Seik Weng Ng
     Department of Chemistry
     University of Malaya
     50603 Kuala Lumpur
     Malaysia
;
_publ_contact_author_email     seikweng@um.edu.my
_publ_contact_author_fax     '03 7967 4193'
_publ_contact_author_phone     '03 7967 6778'
_publ_section_title
;\
Diaqua(1,4,8,11-tetraazacyclotetradecane-\k^4^<i>N</i>^1^,<i>N</i>^4^,\
<i>N</i>^8^,<i>N</i>^11^)copper(II) bis(4-methylbenzoate) monohydrate
;
loop_
    _publ_author_name
    _publ_author_address
    'Ahmad Tajidi, Nur Syamimi'
;
     Department of Chemistry
     University of Malaya
     50603 Kuala Lumpur
     Malaysia
;
    'Abdullah, Norbani'
;
     Department of Chemistry
     University of Malaya
     50603 Kuala Lumpur
     Malaysia
;
    'Arifin, Zainudin'
;
     Department of Chemistry
     University of Malaya
     50603 Kuala Lumpur
     Malaysia
;
    'Tan, Kong Wai'
;
     Department of Chemistry
     University of Malaya
     50603 Kuala Lumpur
     Malaysia
;
    'Ng, Seik Weng'
;
     Department of Chemistry
     University of Malaya
     50603 Kuala Lumpur
     Malaysia
;
_publ_section_synopsis     .
data_I
_audit_creation_method     SHELXL-97
_chemical_name_systematic
;
Diaqua(1,4,8,11-tetraazacyclotetradecane-
\k^4^<i>N</i>^1^,<i>N</i>^4^,<i>N</i>^8^,<i>N</i>^11^)copper(II)
bis(4-methylbenzoate) monohydrate
;
_chemical_name_common     ?
_chemical_formula_moiety     'C10 H28 Cu N4 O2 2+, 2(C8 H7 O2 -), H2 O'
_chemical_formula_sum     'C26 H44 Cu N4 O7'
_chemical_formula_iupac     '[Cu (C10 H24 N4) (H2 O)2] (C8 H7 O2)2, H2 O'
_chemical_formula_weight     588.19
_chemical_melting_point     ?
_symmetry_cell_setting     monoclinic
_symmetry_space_group_name_H-M     'C 2/c'
_symmetry_space_group_name_Hall     '-C 2yc'
loop_
    _symmetry_equiv_pos_as_xyz
    'x, y, z'
    'x, -y, z+1/2'
    'x+1/2, y+1/2, z'
    'x+1/2, -y+1/2, z+1/2'
    '-x, -y, -z'
    '-x, y, -z-1/2'
    '-x+1/2, -y+1/2, -z'
    '-x+1/2, y+1/2, -z-1/2'
_cell_length_a     31.925(3)
_cell_length_b     7.1779(6)
_cell_length_c     28.750(3)
_cell_angle_alpha     90.00
_cell_angle_beta     121.8800(10)
_cell_angle_gamma     90.00
_cell_volume     5594.4(8)
_cell_formula_units_Z     8
_cell_measurement_reflns_used     3327
_cell_measurement_theta_min     2.4
_cell_measurement_theta_max     28.3
_cell_measurement_temperature     100(2)
_exptl_crystal_description     Block
_exptl_crystal_colour     purple
_exptl_crystal_size_max     0.30
_exptl_crystal_size_mid     0.10
_exptl_crystal_size_min     0.05
_exptl_crystal_density_diffrn     1.397
_exptl_crystal_density_meas     ?
_exptl_crystal_density_method     'not measured'
_exptl_crystal_F_000     2504
_exptl_absorpt_coefficient_mu     0.831
_exptl_absorpt_correction_type     multi-scan
_exptl_absorpt_process_details     '(SADABS; Sheldrick, 1996)'
_exptl_absorpt_correction_T_min     0.7886
_exptl_absorpt_correction_T_max     0.9596
_diffrn_ambient_temperature     100(2)
_diffrn_radiation_type     MoK\a
_diffrn_radiation_wavelength     0.71073
_diffrn_radiation_source     'fine-focus sealed tube'
_diffrn_radiation_monochromator     graphite
_diffrn_measurement_device_type     'Bruker SMART APEX diffractometer'
_diffrn_measurement_method     '\w scans'
_diffrn_detector_area_resol_mean     ?
_diffrn_reflns_number     26024
_diffrn_reflns_av_R_equivalents     0.0733
_diffrn_reflns_av_sigmaI/netI     0.0657
_diffrn_reflns_theta_min     1.55
_diffrn_reflns_theta_max     27.50
_diffrn_reflns_theta_full     27.50
_diffrn_measured_fraction_theta_max     0.999
_diffrn_measured_fraction_theta_full     0.999
_diffrn_reflns_limit_h_min     -39
_diffrn_reflns_limit_h_max     41
_diffrn_reflns_limit_k_min     -8
_diffrn_reflns_limit_k_max     9
_diffrn_reflns_limit_l_min     -37
_diffrn_reflns_limit_l_max     37
_diffrn_standards_number     0
_diffrn_standards_interval_count     0
_diffrn_standards_interval_time     0
_diffrn_standards_decay_%     0
_reflns_number_total     6434
_reflns_number_gt     4523
_reflns_threshold_expression     I>2\s(I)
_refine_ls_structure_factor_coef     Fsqd
_refine_ls_matrix_type     full
_refine_ls_R_factor_all     0.0729
_refine_ls_R_factor_gt     0.0418
_refine_ls_wR_factor_gt     0.0928
_refine_ls_wR_factor_ref     0.1085
_refine_ls_goodness_of_fit_ref     1.008
_refine_ls_restrained_S_all     1.008
_refine_ls_number_reflns     6434
_refine_ls_number_parameters     385
_refine_ls_number_restraints     10
_refine_ls_hydrogen_treatment     mixed
_refine_ls_weighting_scheme     calc
_refine_ls_weighting_details
         'calc w=1/[\s^2^(Fo^2^)+(0.0467P)^2^+3.0196P] where P=(Fo^2^+2Fc^2^)/3'
_atom_sites_solution_hydrogens     geom
_atom_sites_solution_primary     direct
_atom_sites_solution_secondary     difmap
_refine_ls_shift/su_max     0.002
_refine_ls_shift/su_mean     0.000
_refine_diff_density_max     0.373
_refine_diff_density_min     -0.532
_refine_ls_extinction_method     none
_refine_ls_extinction_coef     ?
loop_
    _atom_type_symbol
    _atom_type_description
    _atom_type_scat_dispersion_real
    _atom_type_scat_dispersion_imag
    _atom_type_scat_source
    'C' 'C' 0.0033 0.0016
                         'International Tables Vol C Tables 4.2.6.8 and 6.1.1.4'
    'H' 'H' 0.0000 0.0000
                         'International Tables Vol C Tables 4.2.6.8 and 6.1.1.4'
    'N' 'N' 0.0061 0.0033
                         'International Tables Vol C Tables 4.2.6.8 and 6.1.1.4'
    'O' 'O' 0.0106 0.0060
                         'International Tables Vol C Tables 4.2.6.8 and 6.1.1.4'
    'Cu' 'Cu' 0.3201 1.2651
                         'International Tables Vol C Tables 4.2.6.8 and 6.1.1.4'
_computing_data_collection     'APEX2 (Bruker, 2009)'
_computing_cell_refinement     'SAINT (Bruker, 2009)'
_computing_data_reduction     'SAINT (Bruker, 2009)'
_computing_structure_solution     'SHELXS97 (Sheldrick, 2008)'
_computing_structure_refinement     'SHELXL97 (Sheldrick, 2008)'
_computing_molecular_graphics     'X-SEED (Barbour, 2001)'
_computing_publication_material     'publCIF (Westrip, 2010)'
loop_
    _atom_site_type_symbol
    _atom_site_label
    _atom_site_fract_x
    _atom_site_fract_y
    _atom_site_fract_z
    _atom_site_U_iso_or_equiv
    _atom_site_adp_type
    _atom_site_calc_flag
    _atom_site_refinement_flags
    _atom_site_occupancy
    _atom_site_disorder_assembly
    _atom_site_disorder_group
    Cu Cu1 0.412658(11) 0.34713(4) 0.559593(12) 0.01501(10) Uani d . 1 . .
    O O1 0.47818(6) -0.1771(2) 0.66496(7) 0.0174(4) Uani d . 1 . .
    O O2 0.50203(6) -0.1284(2) 0.60553(7) 0.0182(4) Uani d . 1 . .
    O O3 0.33915(6) 0.8743(2) 0.44684(7) 0.0221(4) Uani d . 1 . .
    O O1W 0.39877(7) 0.0374(3) 0.58743(8) 0.0204(4) Uani d D 1 . .
    O O2W 0.42053(7) 0.6641(3) 0.52635(8) 0.0220(4) Uani d D 1 . .
    O O3W 0.30940(8) -0.1475(3) 0.54990(8) 0.0291(5) Uani d D 1 . .
    O O4 0.27168(7) 0.7719(3) 0.44369(7) 0.0249(4) Uani d . 1 . .
    N N1 0.47989(8) 0.2709(3) 0.57497(8) 0.0159(5) Uani d D 1 . .
    H H1 0.4817(10) 0.1556(16) 0.5829(11) 0.016(7) Uiso d D 1 . .
    N N2 0.44938(8) 0.4440(3) 0.63695(8) 0.0164(5) Uani d D 1 . .
    H H2 0.4495(10) 0.5631(15) 0.6338(11) 0.024(8) Uiso d D 1 . .
    N N3 0.34589(8) 0.4280(3) 0.54508(9) 0.0185(5) Uani d D 1 . .
    H H3 0.3441(10) 0.5449(16) 0.5386(11) 0.020(8) Uiso d D 1 . .
    N N4 0.37563(8) 0.2541(3) 0.48193(8) 0.0174(5) Uani d D 1 . .
    H H4 0.3719(11) 0.1360(16) 0.4836(12) 0.031(9) Uiso d D 1 . .
    C C1 0.51636(9) 0.3789(4) 0.62349(10) 0.0187(6) Uani d . 1 . .
    H H1A 0.5177 0.5089 0.6128 0.022 Uiso calc R 1 . .
    H H1B 0.5495 0.3229 0.6397 0.022 Uiso calc R 1 . .
    C C2 0.50050(9) 0.3757(4) 0.66449(10) 0.0204(6) Uani d . 1 . .
    H H2A 0.5025 0.2472 0.6780 0.024 Uiso calc R 1 . .
    H H2B 0.5224 0.4564 0.6961 0.024 Uiso calc R 1 . .
    C C3 0.42706(10) 0.4097(4) 0.66988(11) 0.0228(6) Uani d . 1 . .
    H H3A 0.4482 0.4658 0.7066 0.027 Uiso calc R 1 . .
    H H3B 0.4256 0.2737 0.6747 0.027 Uiso calc R 1 . .
    C C4 0.37544(10) 0.4909(4) 0.64307(12) 0.0272(7) Uani d . 1 . .
    H H4A 0.3645 0.4832 0.6695 0.033 Uiso calc R 1 . .
    H H4B 0.3770 0.6245 0.6356 0.033 Uiso calc R 1 . .
    C C5 0.33683(10) 0.3979(4) 0.59015(12) 0.0248(6) Uani d . 1 . .
    H H5A 0.3367 0.2625 0.5965 0.030 Uiso calc R 1 . .
    H H5B 0.3039 0.4478 0.5790 0.030 Uiso calc R 1 . .
    C C6 0.30837(9) 0.3366(4) 0.49338(11) 0.0231(6) Uani d . 1 . .
    H H6A 0.2765 0.4031 0.4773 0.028 Uiso calc R 1 . .
    H H6B 0.3034 0.2062 0.5006 0.028 Uiso calc R 1 . .
    C C7 0.32624(9) 0.3411(4) 0.45436(10) 0.0222(6) Uani d . 1 . .
    H H7A 0.3032 0.2717 0.4205 0.027 Uiso calc R 1 . .
    H H7B 0.3281 0.4713 0.4443 0.027 Uiso calc R 1 . .
    C C8 0.39989(10) 0.2750(4) 0.45028(10) 0.0218(6) Uani d . 1 . .
    H H8A 0.4030 0.4093 0.4447 0.026 Uiso calc R 1 . .
    H H8B 0.3789 0.2173 0.4138 0.026 Uiso calc R 1 . .
    C C9 0.45044(11) 0.1862(4) 0.47853(11) 0.0248(6) Uani d . 1 . .
    H H9A 0.4618 0.1804 0.4525 0.030 Uiso calc R 1 . .
    H H9B 0.4480 0.0569 0.4888 0.030 Uiso calc R 1 . .
    C C10 0.48843(10) 0.2908(4) 0.52945(11) 0.0232(6) Uani d . 1 . .
    H H10A 0.5217 0.2432 0.5413 0.028 Uiso calc R 1 . .
    H H10B 0.4874 0.4245 0.5205 0.028 Uiso calc R 1 . .
    C C11 0.50985(9) -0.1325(3) 0.65344(10) 0.0150(5) Uani d . 1 . .
    C C12 0.56003(9) -0.0723(4) 0.70001(10) 0.0146(5) Uani d . 1 . .
    C C13 0.57185(9) -0.0785(4) 0.75417(10) 0.0166(5) Uani d . 1 . .
    H H13 0.5486 -0.1259 0.7623 0.020 Uiso calc R 1 . .
    C C14 0.61733(9) -0.0159(4) 0.79610(10) 0.0164(5) Uani d . 1 . .
    H H14 0.6253 -0.0247 0.8329 0.020 Uiso calc R 1 . .
    C C15 0.65166(9) 0.0597(4) 0.78562(10) 0.0170(5) Uani d . 1 . .
    C C16 0.63953(9) 0.0675(4) 0.73143(10) 0.0173(5) Uani d . 1 . .
    H H16 0.6623 0.1198 0.7233 0.021 Uiso calc R 1 . .
    C C17 0.59464(9) 0.0000(4) 0.68914(10) 0.0166(5) Uani d . 1 . .
    H H17 0.5874 0.0030 0.6526 0.020 Uiso calc R 1 . .
    C C18 0.70144(9) 0.1270(4) 0.83133(10) 0.0207(6) Uani d . 1 . .
    H H18A 0.7272 0.0788 0.8258 0.031 Uiso calc R 1 . .
    H H18B 0.7073 0.0823 0.8665 0.031 Uiso calc R 1 . .
    H H18C 0.7021 0.2635 0.8314 0.031 Uiso calc R 1 . .
    C C19 0.29372(10) 0.8409(4) 0.42210(10) 0.0194(6) Uani d . 1 . .
    C C20 0.26273(9) 0.8875(3) 0.36134(11) 0.0177(6) Uani d . 1 . .
    C C21 0.28361(9) 0.9741(4) 0.33499(10) 0.0182(6) Uani d . 1 . .
    H H21A 0.3177 1.0048 0.3551 0.022 Uiso calc R 1 . .
    C C22 0.25492(10) 1.0159(4) 0.27958(11) 0.0210(6) Uani d . 1 . .
    H H22A 0.2695 1.0782 0.2624 0.025 Uiso calc R 1 . .
    C C23 0.20511(10) 0.9682(4) 0.24858(10) 0.0193(6) Uani d . 1 . .
    C C24 0.18443(10) 0.8818(4) 0.27541(11) 0.0197(6) Uani d . 1 . .
    H H24 0.1505 0.8489 0.2554 0.024 Uiso calc R 1 . .
    C C25 0.21318(9) 0.8438(4) 0.33112(10) 0.0183(5) Uani d . 1 . .
    H H25 0.1984 0.7865 0.3488 0.022 Uiso calc R 1 . .
    C C26 0.17495(11) 1.0007(4) 0.18760(11) 0.0268(7) Uani d . 1 . .
    H H26A 0.1399 1.0042 0.1752 0.040 Uiso calc R 1 . .
    H H26B 0.1809 0.8995 0.1689 0.040 Uiso calc R 1 . .
    H H26C 0.1845 1.1197 0.1791 0.040 Uiso calc R 1 . .
    H H11 0.4219(9) -0.029(4) 0.6111(11) 0.052(11) Uiso d D 1 . .
    H H12 0.3716(7) -0.018(5) 0.5734(13) 0.057(12) Uiso d D 1 . .
    H H21 0.3952(7) 0.724(4) 0.5043(10) 0.036(10) Uiso d D 1 . .
    H H22 0.4431(9) 0.736(4) 0.5482(11) 0.036(10) Uiso d D 1 . .
    H H31 0.2885(11) -0.178(5) 0.5575(15) 0.062(13) Uiso d D 1 . .
    H H32 0.2992(11) -0.168(5) 0.5169(5) 0.038(10) Uiso d D 1 . .
loop_
    _atom_site_aniso_label
    _atom_site_aniso_U_11
    _atom_site_aniso_U_22
    _atom_site_aniso_U_33
    _atom_site_aniso_U_12
    _atom_site_aniso_U_13
    _atom_site_aniso_U_23
    Cu1 0.01367(16) 0.01757(17) 0.01320(15) 0.00050(13) 0.00669(12) -0.00049(13)
    O1 0.0142(9) 0.0203(10) 0.0183(9) -0.0012(7) 0.0089(8) 0.0002(7)
    O2 0.0184(9) 0.0215(10) 0.0138(8) -0.0010(8) 0.0078(7) -0.0007(7)
    O3 0.0153(9) 0.0199(10) 0.0230(10) -0.0016(8) 0.0047(8) 0.0001(8)
    O1W 0.0165(10) 0.0175(10) 0.0236(10) 0.0018(8) 0.0081(9) 0.0044(8)
    O2W 0.0203(10) 0.0178(10) 0.0195(10) -0.0016(9) 0.0048(9) -0.0017(8)
    O3W 0.0240(11) 0.0426(13) 0.0185(10) -0.0106(10) 0.0098(9) 0.0009(10)
    O4 0.0256(10) 0.0320(12) 0.0197(9) -0.0064(9) 0.0139(9) -0.0013(8)
    N1 0.0176(11) 0.0144(12) 0.0166(11) 0.0013(9) 0.0097(9) 0.0025(9)
    N2 0.0186(11) 0.0147(12) 0.0171(11) 0.0002(9) 0.0102(9) 0.0011(9)
    N3 0.0183(11) 0.0150(12) 0.0233(12) 0.0010(9) 0.0117(10) 0.0010(9)
    N4 0.0198(11) 0.0130(12) 0.0158(11) -0.0008(9) 0.0069(9) 0.0015(9)
    C1 0.0145(12) 0.0175(14) 0.0219(13) -0.0004(10) 0.0080(11) -0.0005(10)
    C2 0.0177(13) 0.0223(15) 0.0148(12) 0.0025(11) 0.0043(11) 0.0005(10)
    C3 0.0306(15) 0.0239(15) 0.0188(13) -0.0005(12) 0.0165(12) -0.0014(11)
    C4 0.0317(16) 0.0285(17) 0.0326(16) -0.0015(13) 0.0246(14) -0.0052(13)
    C5 0.0255(15) 0.0229(15) 0.0347(16) -0.0007(12) 0.0219(13) -0.0012(12)
    C6 0.0148(13) 0.0184(14) 0.0266(14) 0.0008(11) 0.0044(11) 0.0027(12)
    C7 0.0188(13) 0.0207(14) 0.0189(13) 0.0020(12) 0.0043(11) 0.0030(11)
    C8 0.0288(15) 0.0230(15) 0.0140(12) -0.0003(12) 0.0115(12) 0.0010(11)
    C9 0.0373(17) 0.0242(16) 0.0240(14) 0.0029(13) 0.0238(13) 0.0030(12)
    C10 0.0249(14) 0.0270(16) 0.0256(14) -0.0005(12) 0.0188(12) 0.0017(12)
    C11 0.0164(12) 0.0108(12) 0.0171(12) 0.0036(10) 0.0085(10) 0.0013(10)
    C12 0.0154(12) 0.0117(12) 0.0171(12) 0.0015(10) 0.0087(10) 0.0002(10)
    C13 0.0156(12) 0.0159(13) 0.0193(13) 0.0011(10) 0.0100(11) 0.0015(10)
    C14 0.0189(13) 0.0161(13) 0.0138(12) 0.0008(10) 0.0084(10) -0.0021(10)
    C15 0.0161(12) 0.0120(13) 0.0216(13) 0.0013(10) 0.0091(11) -0.0026(10)
    C16 0.0135(12) 0.0173(13) 0.0212(13) 0.0003(10) 0.0093(11) 0.0029(11)
    C17 0.0169(13) 0.0169(13) 0.0164(12) 0.0021(10) 0.0090(10) 0.0035(10)
    C18 0.0165(13) 0.0221(15) 0.0202(13) -0.0012(11) 0.0073(11) -0.0010(11)
    C19 0.0217(13) 0.0153(13) 0.0214(13) 0.0021(11) 0.0115(11) -0.0037(11)
    C20 0.0201(13) 0.0141(13) 0.0208(13) 0.0013(10) 0.0120(11) -0.0017(10)
    C21 0.0180(13) 0.0154(14) 0.0239(13) -0.0015(10) 0.0129(11) -0.0030(11)
    C22 0.0251(14) 0.0182(14) 0.0250(14) -0.0009(11) 0.0168(12) -0.0003(11)
    C23 0.0234(14) 0.0155(13) 0.0185(13) 0.0027(11) 0.0107(11) -0.0029(10)
    C24 0.0170(13) 0.0189(14) 0.0226(14) -0.0014(11) 0.0101(11) -0.0042(11)
    C25 0.0206(13) 0.0140(13) 0.0230(13) -0.0018(11) 0.0134(11) -0.0028(11)
    C26 0.0311(16) 0.0298(17) 0.0204(14) 0.0000(13) 0.0142(13) 0.0000(12)
_geom_special_details
;
All e.s.d.'s (except the e.s.d. in the dihedral angle between two l.s. planes)
are estimated using the full covariance matrix. The cell e.s.d.'s are taken
into account individually in the estimation of e.s.d.'s in distances, angles
and torsion angles; correlations between e.s.d.'s in cell parameters are only
used when they are defined by crystal symmetry. An approximate (isotropic)
treatment of cell e.s.d.'s is used for estimating e.s.d.'s involving l.s.
planes.
;
loop_
    _geom_bond_atom_site_label_1
    _geom_bond_atom_site_label_2
    _geom_bond_site_symmetry_2
    _geom_bond_distance
    _geom_bond_publ_flag
    Cu1 N1 . 2.025(2) yes
    Cu1 N2 . 2.012(2) yes
    Cu1 N3 . 2.028(2) yes
    Cu1 N4 . 2.010(2) yes
    Cu1 O1w . 2.481(2) yes
    Cu1 O2w . 2.531(2) yes
    O1 C11 . 1.260(3) ?
    O2 C11 . 1.264(3) ?
    O3 C19 . 1.256(3) ?
    O1W H11 . 0.841(10) ?
    O1W H12 . 0.839(10) ?
    O2W H21 . 0.838(10) ?
    O2W H22 . 0.837(10) ?
    O3W H31 . 0.833(10) ?
    O3W H32 . 0.838(10) ?
    O4 C19 . 1.260(3) ?
    N1 C10 . 1.478(3) ?
    N1 C1 . 1.479(3) ?
    N1 H1 . 0.852(10) ?
    N2 C2 . 1.472(3) ?
    N2 C3 . 1.476(3) ?
    N2 H2 . 0.860(10) ?
    N3 C6 . 1.481(3) ?
    N3 C5 . 1.485(3) ?
    N3 H3 . 0.855(10) ?
    N4 C7 . 1.478(3) ?
    N4 C8 . 1.482(3) ?
    N4 H4 . 0.861(10) ?
    C1 C2 . 1.509(4) ?
    C1 H1A . 0.9900 ?
    C1 H1B . 0.9900 ?
    C2 H2A . 0.9900 ?
    C2 H2B . 0.9900 ?
    C3 C4 . 1.519(4) ?
    C3 H3A . 0.9900 ?
    C3 H3B . 0.9900 ?
    C4 C5 . 1.516(4) ?
    C4 H4A . 0.9900 ?
    C4 H4B . 0.9900 ?
    C5 H5A . 0.9900 ?
    C5 H5B . 0.9900 ?
    C6 C7 . 1.504(4) ?
    C6 H6A . 0.9900 ?
    C6 H6B . 0.9900 ?
    C7 H7A . 0.9900 ?
    C7 H7B . 0.9900 ?
    C8 C9 . 1.512(4) ?
    C8 H8A . 0.9900 ?
    C8 H8B . 0.9900 ?
    C9 C10 . 1.517(4) ?
    C9 H9A . 0.9900 ?
    C9 H9B . 0.9900 ?
    C10 H10A . 0.9900 ?
    C10 H10B . 0.9900 ?
    C11 C12 . 1.510(3) ?
    C12 C13 . 1.396(3) ?
    C12 C17 . 1.397(3) ?
    C13 C14 . 1.384(3) ?
    C13 H13 . 0.9500 ?
    C14 C15 . 1.391(4) ?
    C14 H14 . 0.9500 ?
    C15 C16 . 1.394(3) ?
    C15 C18 . 1.510(3) ?
    C16 C17 . 1.388(3) ?
    C16 H16 . 0.9500 ?
    C17 H17 . 0.9500 ?
    C18 H18A . 0.9800 ?
    C18 H18B . 0.9800 ?
    C18 H18C . 0.9800 ?
    C19 C20 . 1.522(4) ?
    C20 C25 . 1.380(3) ?
    C20 C21 . 1.392(4) ?
    C21 C22 . 1.388(4) ?
    C21 H21A . 0.9500 ?
    C22 C23 . 1.394(4) ?
    C22 H22A . 0.9500 ?
    C23 C24 . 1.398(4) ?
    C23 C26 . 1.507(3) ?
    C24 C25 . 1.389(4) ?
    C24 H24 . 0.9500 ?
    C25 H25 . 0.9500 ?
    C26 H26A . 0.9800 ?
    C26 H26B . 0.9800 ?
    C26 H26C . 0.9800 ?
loop_
    _geom_angle_atom_site_label_1
    _geom_angle_atom_site_label_2
    _geom_angle_atom_site_label_3
    _geom_angle_site_symmetry_1
    _geom_angle_site_symmetry_3
    _geom_angle
    _geom_angle_publ_flag
    N4 Cu1 N2 . . 179.18(10) ?
    N4 Cu1 N1 . . 94.96(9) ?
    N2 Cu1 N1 . . 85.44(9) ?
    N4 Cu1 N3 . . 85.92(9) ?
    N2 Cu1 N3 . . 93.67(9) ?
    N1 Cu1 N3 . . 178.90(10) ?
    N4 Cu1 O1W . . 87.71(8) ?
    N2 Cu1 O1W . . 93.00(8) ?
    N1 Cu1 O1W . . 92.10(8) ?
    N3 Cu1 O1W . . 88.59(8) ?
    N4 Cu1 O2W . . 89.81(8) ?
    N2 Cu1 O2W . . 89.46(8) ?
    N1 Cu1 O2W . . 91.16(8) ?
    N3 Cu1 O2W . . 88.18(8) ?
    O1W Cu1 O2W . . 176.06(6) ?
    Cu1 O1W H11 . . 123(3) ?
    Cu1 O1W H12 . . 126(3) ?
    H11 O1W H12 . . 111(4) ?
    Cu1 O2W H21 . . 120(2) ?
    Cu1 O2W H22 . . 119(2) ?
    H21 O2W H22 . . 111(3) ?
    H31 O3W H32 . . 112(3) ?
    C10 N1 C1 . . 111.3(2) ?
    C10 N1 Cu1 . . 116.79(16) ?
    C1 N1 Cu1 . . 106.24(15) ?
    C10 N1 H1 . . 108.2(19) ?
    C1 N1 H1 . . 110.4(18) ?
    Cu1 N1 H1 . . 103.6(19) ?
    C2 N2 C3 . . 111.9(2) ?
    C2 N2 Cu1 . . 108.23(16) ?
    C3 N2 Cu1 . . 117.02(16) ?
    C2 N2 H2 . . 108.9(19) ?
    C3 N2 H2 . . 105.3(19) ?
    Cu1 N2 H2 . . 105.0(19) ?
    C6 N3 C5 . . 112.6(2) ?
    C6 N3 Cu1 . . 106.55(16) ?
    C5 N3 Cu1 . . 116.53(17) ?
    C6 N3 H3 . . 106.9(19) ?
    C5 N3 H3 . . 108.2(19) ?
    Cu1 N3 H3 . . 105.4(19) ?
    C7 N4 C8 . . 112.5(2) ?
    C7 N4 Cu1 . . 106.88(16) ?
    C8 N4 Cu1 . . 117.20(16) ?
    C7 N4 H4 . . 108(2) ?
    C8 N4 H4 . . 105(2) ?
    Cu1 N4 H4 . . 107(2) ?
    N1 C1 C2 . . 107.9(2) ?
    N1 C1 H1A . . 110.1 ?
    C2 C1 H1A . . 110.1 ?
    N1 C1 H1B . . 110.1 ?
    C2 C1 H1B . . 110.1 ?
    H1A C1 H1B . . 108.4 ?
    N2 C2 C1 . . 108.0(2) ?
    N2 C2 H2A . . 110.1 ?
    C1 C2 H2A . . 110.1 ?
    N2 C2 H2B . . 110.1 ?
    C1 C2 H2B . . 110.1 ?
    H2A C2 H2B . . 108.4 ?
    N2 C3 C4 . . 111.9(2) ?
    N2 C3 H3A . . 109.2 ?
    C4 C3 H3A . . 109.2 ?
    N2 C3 H3B . . 109.2 ?
    C4 C3 H3B . . 109.2 ?
    H3A C3 H3B . . 107.9 ?
    C5 C4 C3 . . 115.4(2) ?
    C5 C4 H4A . . 108.4 ?
    C3 C4 H4A . . 108.4 ?
    C5 C4 H4B . . 108.4 ?
    C3 C4 H4B . . 108.4 ?
    H4A C4 H4B . . 107.5 ?
    N3 C5 C4 . . 112.5(2) ?
    N3 C5 H5A . . 109.1 ?
    C4 C5 H5A . . 109.1 ?
    N3 C5 H5B . . 109.1 ?
    C4 C5 H5B . . 109.1 ?
    H5A C5 H5B . . 107.8 ?
    N3 C6 C7 . . 108.3(2) ?
    N3 C6 H6A . . 110.0 ?
    C7 C6 H6A . . 110.0 ?
    N3 C6 H6B . . 110.0 ?
    C7 C6 H6B . . 110.0 ?
    H6A C6 H6B . . 108.4 ?
    N4 C7 C6 . . 108.0(2) ?
    N4 C7 H7A . . 110.1 ?
    C6 C7 H7A . . 110.1 ?
    N4 C7 H7B . . 110.1 ?
    C6 C7 H7B . . 110.1 ?
    H7A C7 H7B . . 108.4 ?
    N4 C8 C9 . . 112.5(2) ?
    N4 C8 H8A . . 109.1 ?
    C9 C8 H8A . . 109.1 ?
    N4 C8 H8B . . 109.1 ?
    C9 C8 H8B . . 109.1 ?
    H8A C8 H8B . . 107.8 ?
    C8 C9 C10 . . 113.1(2) ?
    C8 C9 H9A . . 109.0 ?
    C10 C9 H9A . . 109.0 ?
    C8 C9 H9B . . 109.0 ?
    C10 C9 H9B . . 109.0 ?
    H9A C9 H9B . . 107.8 ?
    N1 C10 C9 . . 112.3(2) ?
    N1 C10 H10A . . 109.1 ?
    C9 C10 H10A . . 109.1 ?
    N1 C10 H10B . . 109.1 ?
    C9 C10 H10B . . 109.1 ?
    H10A C10 H10B . . 107.9 ?
    O1 C11 O2 . . 124.6(2) ?
    O1 C11 C12 . . 117.6(2) ?
    O2 C11 C12 . . 117.8(2) ?
    C13 C12 C17 . . 118.8(2) ?
    C13 C12 C11 . . 121.0(2) ?
    C17 C12 C11 . . 120.1(2) ?
    C14 C13 C12 . . 120.2(2) ?
    C14 C13 H13 . . 119.9 ?
    C12 C13 H13 . . 119.9 ?
    C13 C14 C15 . . 121.5(2) ?
    C13 C14 H14 . . 119.3 ?
    C15 C14 H14 . . 119.3 ?
    C14 C15 C16 . . 118.2(2) ?
    C14 C15 C18 . . 121.6(2) ?
    C16 C15 C18 . . 120.2(2) ?
    C17 C16 C15 . . 120.9(2) ?
    C17 C16 H16 . . 119.5 ?
    C15 C16 H16 . . 119.5 ?
    C16 C17 C12 . . 120.4(2) ?
    C16 C17 H17 . . 119.8 ?
    C12 C17 H17 . . 119.8 ?
    C15 C18 H18A . . 109.5 ?
    C15 C18 H18B . . 109.5 ?
    H18A C18 H18B . . 109.5 ?
    C15 C18 H18C . . 109.5 ?
    H18A C18 H18C . . 109.5 ?
    H18B C18 H18C . . 109.5 ?
    O3 C19 O4 . . 125.1(2) ?
    O3 C19 C20 . . 117.7(2) ?
    O4 C19 C20 . . 117.3(2) ?
    C25 C20 C21 . . 118.5(2) ?
    C25 C20 C19 . . 120.5(2) ?
    C21 C20 C19 . . 121.0(2) ?
    C22 C21 C20 . . 120.4(2) ?
    C22 C21 H21A . . 119.8 ?
    C20 C21 H21A . . 119.8 ?
    C21 C22 C23 . . 121.3(3) ?
    C21 C22 H22A . . 119.4 ?
    C23 C22 H22A . . 119.4 ?
    C22 C23 C24 . . 117.9(2) ?
    C22 C23 C26 . . 121.2(2) ?
    C24 C23 C26 . . 120.9(2) ?
    C25 C24 C23 . . 120.4(2) ?
    C25 C24 H24 . . 119.8 ?
    C23 C24 H24 . . 119.8 ?
    C20 C25 C24 . . 121.4(2) ?
    C20 C25 H25 . . 119.3 ?
    C24 C25 H25 . . 119.3 ?
    C23 C26 H26A . . 109.5 ?
    C23 C26 H26B . . 109.5 ?
    H26A C26 H26B . . 109.5 ?
    C23 C26 H26C . . 109.5 ?
    H26A C26 H26C . . 109.5 ?
    H26B C26 H26C . . 109.5 ?
loop_
    _geom_torsion_atom_site_label_1
    _geom_torsion_atom_site_label_2
    _geom_torsion_atom_site_label_3
    _geom_torsion_atom_site_label_4
    _geom_torsion_site_symmetry_1
    _geom_torsion_site_symmetry_2
    _geom_torsion_site_symmetry_3
    _geom_torsion_site_symmetry_4
    _geom_torsion
    _geom_torsion_publ_flag
    N4 Cu1 N1 C10 . . . . 36.50(19) ?
    N2 Cu1 N1 C10 . . . . -142.78(19) ?
    O1W Cu1 N1 C10 . . . . 124.38(18) ?
    O2W Cu1 N1 C10 . . . . -53.41(19) ?
    N4 Cu1 N1 C1 . . . . 161.28(16) ?
    N2 Cu1 N1 C1 . . . . -17.99(16) ?
    O1W Cu1 N1 C1 . . . . -110.83(16) ?
    O2W Cu1 N1 C1 . . . . 71.37(16) ?
    N1 Cu1 N2 C2 . . . . -11.11(17) ?
    N3 Cu1 N2 C2 . . . . 169.54(17) ?
    O1W Cu1 N2 C2 . . . . 80.77(17) ?
    O2W Cu1 N2 C2 . . . . -102.31(17) ?
    N1 Cu1 N2 C3 . . . . -138.62(19) ?
    N3 Cu1 N2 C3 . . . . 42.03(19) ?
    O1W Cu1 N2 C3 . . . . -46.75(19) ?
    O2W Cu1 N2 C3 . . . . 130.17(18) ?
    N4 Cu1 N3 C6 . . . . 13.16(17) ?
    N2 Cu1 N3 C6 . . . . -167.56(17) ?
    O1W Cu1 N3 C6 . . . . -74.65(17) ?
    O2W Cu1 N3 C6 . . . . 103.09(17) ?
    N4 Cu1 N3 C5 . . . . 139.77(19) ?
    N2 Cu1 N3 C5 . . . . -40.95(19) ?
    O1W Cu1 N3 C5 . . . . 51.96(18) ?
    O2W Cu1 N3 C5 . . . . -130.29(18) ?
    N1 Cu1 N4 C7 . . . . -163.46(17) ?
    N3 Cu1 N4 C7 . . . . 15.88(17) ?
    O1W Cu1 N4 C7 . . . . 104.62(16) ?
    O2W Cu1 N4 C7 . . . . -72.32(16) ?
    N1 Cu1 N4 C8 . . . . -36.14(19) ?
    N3 Cu1 N4 C8 . . . . 143.20(19) ?
    O1W Cu1 N4 C8 . . . . -128.05(18) ?
    O2W Cu1 N4 C8 . . . . 55.01(18) ?
    C10 N1 C1 C2 . . . . 171.4(2) ?
    Cu1 N1 C1 C2 . . . . 43.2(2) ?
    C3 N2 C2 C1 . . . . 168.1(2) ?
    Cu1 N2 C2 C1 . . . . 37.7(2) ?
    N1 C1 C2 N2 . . . . -54.6(3) ?
    C2 N2 C3 C4 . . . . 176.4(2) ?
    Cu1 N2 C3 C4 . . . . -57.9(3) ?
    N2 C3 C4 C5 . . . . 67.7(3) ?
    C6 N3 C5 C4 . . . . 179.8(2) ?
    Cu1 N3 C5 C4 . . . . 56.2(3) ?
    C3 C4 C5 N3 . . . . -67.2(3) ?
    C5 N3 C6 C7 . . . . -168.5(2) ?
    Cu1 N3 C6 C7 . . . . -39.5(2) ?
    C8 N4 C7 C6 . . . . -171.8(2) ?
    Cu1 N4 C7 C6 . . . . -41.8(2) ?
    N3 C6 C7 N4 . . . . 55.1(3) ?
    C7 N4 C8 C9 . . . . 179.9(2) ?
    Cu1 N4 C8 C9 . . . . 55.4(3) ?
    N4 C8 C9 C10 . . . . -70.6(3) ?
    C1 N1 C10 C9 . . . . -178.1(2) ?
    Cu1 N1 C10 C9 . . . . -55.9(3) ?
    C8 C9 C10 N1 . . . . 71.1(3) ?
    O1 C11 C12 C13 . . . . 4.4(4) ?
    O2 C11 C12 C13 . . . . -178.0(2) ?
    O1 C11 C12 C17 . . . . -172.3(2) ?
    O2 C11 C12 C17 . . . . 5.3(4) ?
    C17 C12 C13 C14 . . . . -0.7(4) ?
    C11 C12 C13 C14 . . . . -177.5(2) ?
    C12 C13 C14 C15 . . . . 2.0(4) ?
    C13 C14 C15 C16 . . . . -1.3(4) ?
    C13 C14 C15 C18 . . . . -179.6(2) ?
    C14 C15 C16 C17 . . . . -0.7(4) ?
    C18 C15 C16 C17 . . . . 177.6(2) ?
    C15 C16 C17 C12 . . . . 1.9(4) ?
    C13 C12 C17 C16 . . . . -1.2(4) ?
    C11 C12 C17 C16 . . . . 175.5(2) ?
    O3 C19 C20 C25 . . . . 176.1(2) ?
    O4 C19 C20 C25 . . . . -4.0(4) ?
    O3 C19 C20 C21 . . . . -3.7(4) ?
    O4 C19 C20 C21 . . . . 176.2(2) ?
    C25 C20 C21 C22 . . . . 0.3(4) ?
    C19 C20 C21 C22 . . . . -180.0(2) ?
    C20 C21 C22 C23 . . . . -1.8(4) ?
    C21 C22 C23 C24 . . . . 2.0(4) ?
    C21 C22 C23 C26 . . . . -175.4(2) ?
    C22 C23 C24 C25 . . . . -0.7(4) ?
    C26 C23 C24 C25 . . . . 176.7(2) ?
    C21 C20 C25 C24 . . . . 1.0(4) ?
    C19 C20 C25 C24 . . . . -178.7(2) ?
    C23 C24 C25 C20 . . . . -0.8(4) ?
loop_
    _geom_hbond_atom_site_label_D
    _geom_hbond_atom_site_label_H
    _geom_hbond_atom_site_label_A
    _geom_hbond_site_symmetry_A
    _geom_hbond_distance_DH
    _geom_hbond_distance_HA
    _geom_hbond_distance_DA
    _geom_hbond_angle_DHA
    _geom_hbond_publ_flag
    N1 H1 O2 . 0.850(10)
                       2.130(10)
                               2.971(3) 167(3) yes
    N2 H2 O1 1_565 0.860(10)
                           2.06(2) 2.847(3) 151(3) yes
    N3 H3 O3w 1_565 0.860(10)
                            2.57(2) 3.291(3) 143(2) yes
    N4 H4 O3 1_545 0.860(10)
                           2.14(2) 2.927(3) 152(3) yes
    O1w H11 O1 . 0.840(10)
                         1.950(10)
                                 2.792(2) 177(4) yes
    O1w H12 O3w . 0.840(10)
                          1.960(10)
                                  2.795(3) 173(3) yes
    O2w H21 O3 . 0.840(10)
                         1.990(10)
                                 2.825(3) 173(3) yes
    O2w H22 O2 1_565 0.840(10)
                             1.980(10)
                                     2.813(3) 172(3) yes
    O3w H31 O4 7_556 0.830(10)
                             2.020(10)
                                     2.835(3) 166(4) yes
    OwW H32 O4 1_545 0.840(10)
                             1.850(10)
                                     2.688(3) 174(3) yes
