# Supplementary material for: Diaqua­(1,4,8,11-tetra­aza­cyclo­tetra­decane-κ4 N 1,N 4,N 8,N 11)copper(II) bis­(4-methyl­benzoate) monohydrate
Source: Acta Crystallogr Sect E Struct Rep Online. 2010 Jul 7;66(Pt 8):m890. doi: 10.1107/S1600536810026012 (PMC3007233; doi:10.1107/S1600536810026012)
Supplement: Supplementary file 2 [file e-66-0m890-Isup2.hkl]

# 
# h,k,l, Fc-squared, Fo-squared, sigma(Fo-squared) and status flag 
# 
data_I
_shelx_title '  C2/c' 
_shelx_refln_list_code          4 
_shelx_F_calc_maximum      686.24 
_exptl_crystal_F_000      2504.00 
_reflns_d_resolution_high  0.7696 
 
loop_ 
 _symmetry_equiv_pos_as_xyz 
 'x, y, z' 
 'x, -y, z+1/2' 
 'x+1/2, y+1/2, z' 
 'x+1/2, -y+1/2, z+1/2' 
 '-x, -y, -z' 
 '-x, y, -z-1/2' 
 '-x+1/2, -y+1/2, -z' 
 '-x+1/2, y+1/2, -z-1/2' 
 
_cell_length_a    31.9252 
_cell_length_b     7.1779 
_cell_length_c    28.7500 
_cell_angle_alpha  90.000 
_cell_angle_beta  121.880 
_cell_angle_gamma  90.000 
 
_shelx_F_squared_multiplier     1.000 
 
loop_ 
 _refln_index_h 
 _refln_index_k 
 _refln_index_l 
 _refln_F_squared_calc 
 _refln_F_squared_meas 
 _refln_F_squared_sigma 
 _refln_observed_status 
   6   0   0     1655.19     2029.22    117.00 o 
   8   0   0     6562.34     6625.88    235.03 o 
  10   0   0   104009.22   102407.38   2319.10 o 
  12   0   0    61860.31    58201.39   1378.48 o 
  14   0   0    14090.79    16282.46    490.61 o 
  16   0   0     5524.54     5271.40    396.43 o 
  18   0   0     5987.47     5002.56    458.88 o 
  20   0   0     1215.63     1343.19    177.81 o 
  22   0   0     3499.06     3607.02    356.48 o 
  24   0   0     6507.39     6487.48    381.80 o 
  26   0   0      410.22      489.04    244.98 o 
  28   0   0    14632.50    15500.30    845.93 o 
  30   0   0     4421.29     4360.87    522.32 o 
  32   0   0      411.51      615.33    518.05 o 
  34   0   0     1683.28     1915.20    373.22 o 
   1   1   0     2715.38     2058.02     83.93 o 
   3   1   0      223.76      142.08     50.95 o 
   5   1   0      145.03       34.57     39.26 o 
   7   1   0      806.82      829.47     84.89 o 
   9   1   0    23264.81    23442.38    469.75 o 
  11   1   0    21048.53    20884.37    433.40 o 
  13   1   0      613.51      440.80     79.01 o 
  15   1   0      125.07       -6.17     68.39 o 
  17   1   0     4152.04     4512.69    204.64 o 
  19   1   0     5514.06     5325.43    224.32 o 
  21   1   0      231.95      178.48     94.20 o 
  23   1   0    12901.52    11569.92    334.21 o 
  25   1   0      960.96      826.23    131.44 o 
  27   1   0      557.31      626.58    174.20 o 
  29   1   0     5187.96     5545.72    315.15 o 
  31   1   0     1383.56     1291.12    221.36 o 
  33   1   0      146.07       11.84    218.87 o 
  35   1   0      847.61      875.05    281.79 o 
   0   2   0     3724.79     3774.63    174.90 o 
   2   2   0    15753.38    16691.85    316.67 o 
   4   2   0    29744.86    30432.43    525.25 o 
   6   2   0      519.01      683.28     64.96 o 
   8   2   0       11.97       23.25     47.83 o 
  10   2   0    20087.50    19237.00    374.70 o 
  12   2   0     1027.76      981.85     85.49 o 
  14   2   0       64.60      -58.82     68.07 o 
  16   2   0     1281.53     1358.55    124.76 o 
  18   2   0     4976.64     4535.07    315.86 o 
  20   2   0     4457.25     4070.93    260.15 o 
  22   2   0     1753.99     1965.66    214.01 o 
  24   2   0       25.06      109.03    135.79 o 
  26   2   0      126.00       60.23    144.35 o 
  28   2   0     4156.66     3560.43    294.60 o 
  30   2   0      358.78      333.06    178.83 o 
  32   2   0      205.37      157.17    212.21 o 
  34   2   0       20.02      -95.91    207.41 o 
   1   3   0    27720.15    27889.96    505.72 o 
   3   3   0     2881.09     2794.20    161.87 o 
   5   3   0   110301.91   108747.84   1751.56 o 
   7   3   0    32674.47    30228.34    547.67 o 
   9   3   0     7520.48     7508.67    240.43 o 
  11   3   0    47880.18    44691.46   1114.47 o 
  13   3   0    15790.70    15864.98    349.62 o 
  15   3   0     7079.82     7455.66    275.49 o 
  17   3   0    16442.69    16068.21    376.16 o 
  19   3   0     5710.90     6032.79    285.73 o 
  21   3   0     1844.93     1878.77    170.92 o 
  23   3   0    10854.73    11377.24    544.65 o 
  25   3   0      156.12       -9.64    147.20 o 
  27   3   0       82.01       98.90    164.23 o 
  29   3   0     3773.61     3951.58    379.48 o 
  31   3   0      588.80      469.78    227.93 o 
  33   3   0     2685.09     2703.94    363.16 o 
   0   4   0    32143.50    32613.80    852.98 o 
   2   4   0     4071.51     3745.82    161.30 o 
   4   4   0     1769.31     2021.08    120.87 o 
   6   4   0     3093.97     3626.13    239.19 o 
   8   4   0    19404.79    18694.26    457.68 o 
  10   4   0     7537.52     6986.61    283.26 o 
  12   4   0    38961.77    37141.32    760.34 o 
  14   4   0     9750.16    10156.56    308.12 o 
  16   4   0      599.34      398.98    225.61 o 
  18   4   0     5343.32     5495.88    384.38 o 
  20   4   0     1341.37     1213.94    201.56 o 
  22   4   0     2176.52     2190.83    227.30 o 
  24   4   0     4211.66     4066.05    300.73 o 
  26   4   0     2437.54     2988.20    339.25 o 
  28   4   0     1546.13     1227.39    268.90 o 
  30   4   0      166.60      196.23    228.05 o 
   1   5   0      292.40      243.19     90.48 o 
   3   5   0      133.60       18.26     83.66 o 
   5   5   0      159.23      172.54    111.37 o 
   7   5   0      129.66      182.81     90.17 o 
   9   5   0       40.64       97.44    101.62 o 
  11   5   0      512.05      381.09    129.11 o 
  13   5   0      515.46      306.93    182.73 o 
  15   5   0     2386.09     1805.99    222.53 o 
  17   5   0        4.03      161.37    128.90 o 
  19   5   0      113.28      168.98    136.53 o 
  21   5   0       11.16      192.60    178.76 o 
  23   5   0       14.83     -238.36    167.08 o 
  25   5   0      337.98       -3.28    191.78 o 
  27   5   0      337.86      -71.77    214.31 o 
  29   5   0      458.52       56.89    220.27 o 
   0   6   0    14663.04    15094.12    546.67 o 
   2   6   0       31.53       64.16    115.08 o 
   4   6   0      464.83      336.73    129.61 o 
   6   6   0     6091.07     5999.94    282.82 o 
   8   6   0     2362.98     2554.79    198.90 o 
  10   6   0    21688.98    24396.04    804.73 o 
  12   6   0     3031.06     3402.78    314.08 o 
  14   6   0      890.42      882.01    170.36 o 
  16   6   0     2624.40     2246.71    279.10 o 
  18   6   0     6287.73     6335.82    442.98 o 
  20   6   0        2.25     -327.14    226.22 o 
  22   6   0     3362.83     3637.94    652.52 o 
  24   6   0     6884.80     7094.11    852.46 o 
  26   6   0      922.37      620.04    258.18 o 
   1   7   0     1411.17     1685.27    297.71 o 
   3   7   0      892.35      722.12    181.86 o 
   5   7   0     7243.11     8043.41    354.41 o 
   7   7   0     6124.74     5978.71    507.71 o 
   9   7   0      628.34      403.86    162.44 o 
  11   7   0     1246.31     1683.70    259.19 o 
  13   7   0     2537.07     2168.28    338.93 o 
  15   7   0       21.53      186.91    196.98 o 
  17   7   0     1716.18     1823.26    293.86 o 
  19   7   0     4850.17     3867.22    475.74 o 
  21   7   0      138.47      -71.09    209.73 o 
  23   7   0     4335.71     4423.93    482.57 o 
   0   8   0     3288.73     4039.23    448.19 o 
   2   8   0      354.84      112.43    167.85 o 
   4   8   0      407.84      683.52    231.14 o 
   6   8   0      372.06      132.14    256.39 o 
   8   8   0     3179.71     2935.74    416.15 o 
  10   8   0     5738.04     6502.26    468.59 o 
  12   8   0     1296.15     1119.90    308.32 o 
  14   8   0      407.73       42.89    207.42 o 
  16   8   0      474.65      130.05    224.78 o 
  18   8   0       79.29      -38.24    214.60 o 
   1   9   0       97.62      177.06    389.02 o 
   3   9   0      326.79      486.57    315.38 o 
   5   9   0     1337.42     2043.28    398.11 o 
   7   9   0     4835.89     4572.33    533.81 o 
   9   9   0      145.60      -49.02    473.65 o 
 -35   1   1     2773.81     3391.15    388.94 o 
 -33   1   1      344.22      285.86    191.23 o 
 -31   1   1     2732.81     3451.69    292.50 o 
 -29   1   1     1054.48     1275.83    208.25 o 
 -27   1   1      416.69      306.46    136.77 o 
 -25   1   1    21213.71    21316.56    494.00 o 
 -23   1   1     2735.13     3171.59    186.90 o 
 -21   1   1       46.55       90.56     86.65 o 
 -19   1   1     5012.90     4818.90    203.89 o 
 -17   1   1     1778.56     1573.90    114.35 o 
 -15   1   1       38.78      -38.75     59.33 o 
 -13   1   1    50022.63    49850.32    850.19 o 
 -11   1   1      471.53      619.38     69.10 o 
  -9   1   1     3797.13     3606.07    122.66 o 
  -7   1   1     3490.23     3221.91    135.22 o 
  -5   1   1     4376.42     4363.52    112.73 o 
  -3   1   1   101371.88    98404.99   1540.01 o 
  -1   1   1    16694.03    14017.56    267.06 o 
   1   1   1     2260.71     2210.22     67.99 o 
   3   1   1   153376.13   151633.83   2360.08 o 
   5   1   1     1035.92     1117.77     88.26 o 
   7   1   1      899.64      812.95     73.88 o 
   9   1   1     7410.02     6801.21    200.51 o 
  11   1   1      403.69      694.45    104.78 o 
  13   1   1     1333.19     1100.40     93.99 o 
  15   1   1     7314.24     6684.28    211.08 o 
  17   1   1     5806.66     5738.53    213.49 o 
  19   1   1     4637.88     5180.50    239.45 o 
  21   1   1     3907.90     3880.83    220.71 o 
  23   1   1      212.05      362.48    110.34 o 
  25   1   1     4337.35     4745.43    265.39 o 
  27   1   1     6349.75     7039.23    401.22 o 
  29   1   1       41.29      145.53    141.01 o 
  31   1   1     1621.66     1787.92    220.65 o 
  33   1   1      105.35      245.34    270.72 o 
 -34   2   1       66.75      134.44    236.46 o 
 -32   2   1      783.15      491.12    220.66 o 
 -30   2   1     9481.43     9429.74    465.37 o 
 -28   2   1      666.21      772.47    155.40 o 
 -26   2   1     8285.12     7293.41    381.38 o 
 -24   2   1      847.60      829.30    231.02 o 
 -22   2   1       90.19       57.51    101.49 o 
 -20   2   1    14304.95    13292.43    517.46 o 
 -18   2   1     2753.98     2554.19    147.20 o 
 -16   2   1     6114.23     5652.61    198.43 o 
 -14   2   1    41874.73    40455.11    719.04 o 
 -12   2   1    34787.66    33453.15    658.31 o 
 -10   2   1    12788.75    12372.20    294.01 o 
  -8   2   1     1674.55     1256.09     79.42 o 
  -6   2   1      187.01      150.72     69.75 o 
  -4   2   1      116.01      152.74    183.03 o 
  -2   2   1   470926.25   457545.56   9575.99 o 
   0   2   1    16873.28    17977.00    452.35 o 
   2   2   1    10876.49    11894.21    242.21 o 
   4   2   1    32127.41    33411.87    573.33 o 
   6   2   1     2846.81     2928.33    126.58 o 
   8   2   1    10085.52     9092.52    215.11 o 
  10   2   1    34638.39    30953.96    559.76 o 
  12   2   1     7471.06     8204.82    221.28 o 
  14   2   1    13732.18    12802.92    419.15 o 
  16   2   1      141.91      278.84     84.09 o 
  18   2   1     2533.50     2652.84    159.48 o 
  20   2   1     5950.31     5519.98    385.66 o 
  22   2   1     2800.54     2753.88    198.77 o 
  24   2   1      331.00      311.57    135.24 o 
  26   2   1     4905.15     4730.93    351.84 o 
  28   2   1     2053.79     1991.66    243.46 o 
  30   2   1     3067.90     3534.71    402.63 o 
  32   2   1     3615.24     4251.74    346.03 o 
 -33   3   1      362.21       51.12    225.54 o 
 -31   3   1      221.12      170.20    216.18 o 
 -29   3   1       17.58      -51.10    223.93 o 
 -27   3   1        4.28     -106.89    146.50 o 
 -25   3   1      140.14      230.88    149.37 o 
 -23   3   1      395.40      170.09    114.26 o 
 -21   3   1      101.26      131.37    104.63 o 
 -19   3   1      115.55      -21.39     90.82 o 
 -17   3   1    12828.69    12772.29    350.10 o 
 -15   3   1        3.77      113.59     88.49 o 
 -13   3   1      927.48      950.25    115.05 o 
 -11   3   1    13360.07    14433.24    316.40 o 
  -9   3   1     5707.99     5787.57    178.25 o 
  -7   3   1      563.25      528.31     90.94 o 
  -5   3   1        0.22      115.33    101.86 o 
  -3   3   1     2359.04     2618.14    119.34 o 
  -1   3   1     6906.05     7189.98    319.13 o 
   1   3   1       16.34       57.68     60.50 o 
   3   3   1    10263.29    10256.29    239.13 o 
   5   3   1     6284.95     5833.19    176.93 o 
   7   3   1     4507.83     4833.05    205.26 o 
   9   3   1     2897.10     3009.03    135.10 o 
  11   3   1     2490.72     2455.36    170.99 o 
  13   3   1      887.76      821.01     98.86 o 
  15   3   1     5667.72     5424.11    207.38 o 
  17   3   1       36.32      209.60     88.58 o 
  19   3   1     2916.53     2928.30    173.69 o 
  21   3   1     1562.42     1495.13    189.80 o 
  23   3   1      114.16      113.03    144.15 o 
  25   3   1      248.04      180.20    168.17 o 
  27   3   1      864.37      922.70    204.83 o 
  29   3   1       48.17     -172.22    162.92 o 
  31   3   1        2.12     -297.37    206.95 o 
 -32   4   1      455.45      655.91    267.66 o 
 -30   4   1     2466.85     2028.76    550.74 o 
 -28   4   1      975.37      626.49    233.68 o 
 -26   4   1       43.10     -254.00    169.33 o 
 -24   4   1      786.89      668.36    285.15 o 
 -22   4   1     2259.55     2352.69    227.11 o 
 -20   4   1     1950.44     1996.12    210.66 o 
 -18   4   1     3465.11     3379.94    244.00 o 
 -16   4   1      478.88      584.19    114.03 o 
 -14   4   1     6620.01     6363.92    223.16 o 
 -12   4   1    20405.86    21138.45    442.21 o 
 -10   4   1     1321.34     1395.96    111.02 o 
  -8   4   1     1885.53     1890.03    134.57 o 
  -6   4   1     3388.28     3964.85    181.88 o 
  -4   4   1       52.56       23.04     71.44 o 
  -2   4   1     6172.93     5660.70    194.94 o 
   0   4   1      730.36      391.45     96.67 o 
   2   4   1     5142.04     5243.59    189.65 o 
   4   4   1      917.04      853.50     90.94 o 
   6   4   1     1714.67     2067.95    121.55 o 
   8   4   1    23792.77    23942.56    477.56 o 
  10   4   1     5657.62     5223.52    193.89 o 
  12   4   1    10263.93    10877.26    286.77 o 
  14   4   1     7869.23     7682.14    288.06 o 
  16   4   1    11682.36    11166.27    353.68 o 
  18   4   1     3481.94     3341.34    254.10 o 
  20   4   1     4841.17     5062.13    312.00 o 
  22   4   1      276.28      225.57    149.68 o 
  24   4   1     2435.54     2594.80    264.09 o 
  26   4   1     1026.51      823.50    239.43 o 
  28   4   1        8.03     -166.91    193.36 o 
  30   4   1      407.16      262.77    306.56 o 
 -29   5   1       25.24     -111.06    210.61 o 
 -27   5   1       10.56       95.02    200.83 o 
 -25   5   1    11310.97    11967.58    624.23 o 
 -23   5   1     1015.64      728.82    225.02 o 
 -21   5   1    10142.60     9945.82    548.15 o 
 -19   5   1     5315.24     5762.48    405.41 o 
 -17   5   1      152.46       96.65    129.52 o 
 -15   5   1     3737.16     3927.31    261.19 o 
 -13   5   1     4033.79     4465.24    334.40 o 
 -11   5   1       75.94       19.66    110.74 o 
  -9   5   1    10185.94    11347.19    339.23 o 
  -7   5   1    20335.87    21436.57    505.30 o 
  -5   5   1      547.84      656.35    104.03 o 
  -3   5   1     1095.88     1075.13    113.86 o 
  -1   5   1      808.32      863.00    148.03 o 
   1   5   1       26.19        6.06     81.54 o 
   3   5   1     1398.84     1253.47    120.64 o 
   5   5   1    13538.13    13962.90    413.84 o 
   7   5   1       32.78      209.08     93.81 o 
   9   5   1    10976.97    11322.63    349.06 o 
  11   5   1     7080.83     7556.35    305.02 o 
  13   5   1     2341.69     2619.41    192.40 o 
  15   5   1     2502.70     2504.37    224.26 o 
  17   5   1      373.19      254.99    137.51 o 
  19   5   1     1252.19      647.59    198.82 o 
  21   5   1     8211.64     8214.09    510.10 o 
  23   5   1      299.64       20.97    187.08 o 
  25   5   1       30.90       41.27    186.79 o 
  27   5   1     5802.31     6169.30    490.42 o 
  29   5   1        1.88       41.20    275.34 o 
 -26   6   1      737.32      223.33    222.57 o 
 -24   6   1       19.64     -204.40    176.48 o 
 -22   6   1       49.48     -169.64    184.89 o 
 -20   6   1      786.47      764.71    228.88 o 
 -18   6   1     1946.94     1691.97    259.06 o 
 -16   6   1     3096.98     3419.16    329.82 o 
 -14   6   1     6071.81     6446.03    428.27 o 
 -12   6   1      894.68     1019.55    170.85 o 
 -10   6   1     1275.44     1069.88    189.71 o 
  -8   6   1      146.08       34.57    104.00 o 
  -6   6   1      271.93      285.65    122.84 o 
  -4   6   1      117.74      307.30    106.53 o 
  -2   6   1     7362.88     7763.63    276.39 o 
   0   6   1      548.87      759.01    121.83 o 
   2   6   1      294.29      316.32    112.63 o 
   4   6   1      264.88      284.26    129.08 o 
   6   6   1     2086.71     2246.71    234.96 o 
   8   6   1     5863.01     6181.81    292.75 o 
  10   6   1    20337.01    21528.40    555.23 o 
  12   6   1     2108.26     2163.61    221.44 o 
  14   6   1      749.17      669.74    162.09 o 
  16   6   1      104.51       58.09    168.27 o 
  18   6   1     2784.54     2597.16    310.98 o 
  20   6   1     5450.87     5281.54    431.76 o 
  22   6   1     2685.86     2522.08    327.41 o 
  24   6   1      722.64      328.54    227.70 o 
  26   6   1      318.51      105.97    229.91 o 
 -23   7   1     4777.21     4652.33    597.52 o 
 -21   7   1      380.72      564.29    237.27 o 
 -19   7   1      577.90      739.77    232.76 o 
 -17   7   1      711.90      702.35    232.52 o 
 -15   7   1       61.35      -54.33    181.75 o 
 -13   7   1     1070.03     1330.08    248.57 o 
 -11   7   1      294.44       84.38    188.95 o 
  -9   7   1     1219.23     1320.26    239.33 o 
  -7   7   1      358.30      216.08    160.49 o 
  -5   7   1      529.02      440.20    146.61 o 
  -3   7   1      172.73      315.41    158.56 o 
  -1   7   1      302.90      415.74    159.91 o 
   1   7   1      398.38      207.53    133.89 o 
   3   7   1      772.60      569.28    147.20 o 
   5   7   1     3307.15     3602.89    246.69 o 
   7   7   1       18.02       78.83    153.31 o 
   9   7   1      126.84       -5.71    146.71 o 
  11   7   1     1652.77     1660.05    266.63 o 
  13   7   1     1552.43     1170.40    249.06 o 
  15   7   1      122.81        4.88    192.85 o 
  17   7   1      319.45      245.85    242.19 o 
  19   7   1     1928.80     1665.20    301.79 o 
  21   7   1     1526.73     1654.82    674.25 o 
 -18   8   1     2178.55     2490.88    346.12 o 
 -16   8   1     1393.63     1361.77    283.60 o 
 -14   8   1     1472.59     1037.65    330.10 o 
 -12   8   1     3023.04     3223.35    352.17 o 
 -10   8   1     2900.44     3027.01    427.31 o 
  -8   8   1      163.10      131.79    260.95 o 
  -6   8   1      113.73       68.73    268.59 o 
  -4   8   1       14.80      264.32    261.36 o 
  -2   8   1     2825.11     3445.39    297.20 o 
   0   8   1       11.26       -0.05    166.66 o 
   2   8   1      422.10      596.88    199.28 o 
   4   8   1      732.67      976.15    245.17 o 
   6   8   1      698.74      523.92    284.41 o 
   8   8   1     5993.51     6398.77    461.64 o 
  10   8   1     2132.10     2745.36    355.27 o 
  12   8   1        7.04     -111.41    202.64 o 
  14   8   1     1287.04     1545.55    297.83 o 
  16   8   1      302.23      369.83    225.52 o 
  -9   9   1      955.82     1043.85    352.44 o 
  -7   9   1     5172.30     4789.06    544.82 o 
  -5   9   1       90.82       92.83    413.65 o 
  -3   9   1     3382.35     3830.92    498.62 o 
  -1   9   1      356.43      152.12    298.54 o 
   1   9   1       76.22     -505.91    366.97 o 
   3   9   1      811.74     1603.79    369.82 o 
   5   9   1      675.75      769.76    337.84 o 
   7   9   1      209.02      267.37    311.41 o 
 -36   0   2     1936.37     2119.94    419.34 o 
 -34   0   2     1100.04      974.70    323.12 o 
 -32   0   2     5746.30     5795.91    536.46 o 
 -30   0   2     1363.24      974.30    276.91 o 
 -28   0   2    29119.53    28481.36    883.84 o 
 -26   0   2      153.89      102.41    135.05 o 
 -24   0   2     7183.01     7589.37    695.84 o 
 -22   0   2    21116.42    21694.27    817.33 o 
 -20   0   2     4819.48     4210.74    269.33 o 
 -18   0   2      436.99      647.75    165.02 o 
 -16   0   2    81248.40    79674.48   2779.72 o 
 -14   0   2     3946.94     3431.44    421.66 o 
 -12   0   2     6676.72     5885.77    289.65 o 
 -10   0   2    74159.36    71726.92   2014.65 o 
  -8   0   2      333.06       81.44     95.18 o 
  -6   0   2      133.79       35.95     51.56 o 
  -4   0   2   137306.27   141210.06   3793.48 o 
  -2   0   2    31151.63    26720.10   1907.03 o 
   0   0   2    56393.63    55994.57   3187.89 o 
   2   0   2   152964.22   139552.50   3065.39 o 
   4   0   2     4063.97     4134.38    164.52 o 
   6   0   2     9424.31     8356.21    332.37 o 
   8   0   2    18957.95    17894.77    595.75 o 
  10   0   2     2843.86     3093.19    366.05 o 
  12   0   2    57089.39    57716.51   1699.83 o 
  14   0   2      434.72      915.55    131.75 o 
  16   0   2      118.60      223.57    141.50 o 
  18   0   2    16621.44    16113.77    538.99 o 
  20   0   2     5778.34     6482.36    364.38 o 
  22   0   2     1707.34     1883.10    332.87 o 
  24   0   2     1785.73     2106.07    244.73 o 
  26   0   2     5324.89     6609.63    417.48 o 
  28   0   2     7068.51     8828.42   1230.50 o 
  30   0   2     8095.72     8894.71    924.34 o 
  32   0   2     1939.94     1753.75    364.74 o 
  34   0   2      955.57      778.17    342.34 o 
 -35   1   2       88.36       97.33    293.16 o 
 -33   1   2      550.95      524.35    195.20 o 
 -31   1   2      464.85      627.41    177.10 o 
 -29   1   2     2163.16     2231.17    238.83 o 
 -27   1   2     5862.21     6556.32    340.33 o 
 -25   1   2     3972.52     3896.91    211.87 o 
 -23   1   2      373.07      226.38     98.36 o 
 -21   1   2     2440.60     2509.76    156.03 o 
 -19   1   2      785.36      848.70    100.45 o 
 -17   1   2     4058.56     3661.16    180.85 o 
 -15   1   2    14125.43    14647.09    371.61 o 
 -13   1   2    46486.32    49636.36    843.26 o 
 -11   1   2    29520.15    28262.07    552.69 o 
  -9   1   2     1682.13     1507.71    115.98 o 
  -7   1   2     1550.70     1509.11     69.93 o 
  -5   1   2   122295.25   120895.27   1889.37 o 
  -3   1   2    18171.15    16895.73    289.46 o 
  -1   1   2       70.97       41.97     24.05 o 
   1   1   2   134776.03   138000.63   3473.38 o 
   3   1   2     4384.36     4232.32    171.95 o 
   5   1   2     5046.15     5129.70    142.24 o 
   7   1   2     5432.48     5502.93    179.41 o 
   9   1   2      296.00      223.22     60.70 o 
  11   1   2    10591.41    11385.05    296.39 o 
  13   1   2     9660.70     9630.80    249.21 o 
  15   1   2     1758.93     1714.49    145.68 o 
  17   1   2     9228.62     9422.39    375.63 o 
  19   1   2     5675.32     5614.67    233.35 o 
  21   1   2      408.24      566.27    134.33 o 
  23   1   2       39.00      -36.70    117.53 o 
  25   1   2     6453.98     6656.65    294.43 o 
  27   1   2      968.35     1144.46    173.25 o 
  29   1   2     1903.69     1952.07    217.41 o 
  31   1   2     2813.32     3131.93    304.31 o 
  33   1   2      779.63      700.15    312.98 o 
 -34   2   2      641.18     1206.19    347.08 o 
 -32   2   2     1538.49     1601.12    498.32 o 
 -30   2   2      312.10      271.70    147.19 o 
 -28   2   2      209.99      174.16    132.18 o 
 -26   2   2      285.97       52.92    172.49 o 
 -24   2   2       40.28      -78.06    102.90 o 
 -22   2   2     2794.22     2869.72    172.26 o 
 -20   2   2        3.77      102.20     79.12 o 
 -18   2   2     3400.42     3727.68    169.46 o 
 -16   2   2     5274.49     5186.75    203.19 o 
 -14   2   2     8947.33     9495.56    261.08 o 
 -12   2   2     4414.07     4862.97    157.51 o 
 -10   2   2    11908.45    11238.73    251.85 o 
  -8   2   2        5.89       26.93     47.45 o 
  -6   2   2    56657.63    58478.36    956.14 o 
  -4   2   2     1726.93     1963.49     89.01 o 
  -2   2   2     1848.93     1903.96    167.71 o 
   0   2   2   261519.20   265973.88   4133.68 o 
   2   2   2     5077.02     5533.29    210.90 o 
   4   2   2     1316.51     1257.51    107.76 o 
   6   2   2       40.40      101.16     48.86 o 
   8   2   2       10.88       51.27     50.60 o 
  10   2   2       79.33      -47.96     67.87 o 
  12   2   2     4546.24     4649.81    174.15 o 
  14   2   2    11807.88    11232.15    284.20 o 
  16   2   2    12320.37    12788.99    321.16 o 
  18   2   2      353.82      369.16     98.34 o 
  20   2   2     2135.97     2299.21    165.29 o 
  22   2   2       39.62      -59.85     91.61 o 
  24   2   2     3086.25     3310.22    265.02 o 
  26   2   2       96.58      -76.81    143.90 o 
  28   2   2     1522.89     1452.74    254.34 o 
  30   2   2     1023.87      862.53    207.81 o 
  32   2   2     1184.89     1199.71    236.33 o 
 -33   3   2      223.94      135.30    220.38 o 
 -31   3   2      374.33      309.39    219.28 o 
 -29   3   2     2650.34     2884.78    326.84 o 
 -27   3   2    12000.48    10943.23    452.71 o 
 -25   3   2     1749.74     1654.35    287.79 o 
 -23   3   2     6355.93     6480.36    341.52 o 
 -21   3   2     2521.58     3047.39    232.51 o 
 -19   3   2     2578.81     2836.58    255.54 o 
 -17   3   2     6334.64     6353.69    215.20 o 
 -15   3   2    21226.95    20935.34    441.40 o 
 -13   3   2      596.67      743.16     83.70 o 
 -11   3   2    58409.68    57098.37    970.09 o 
  -9   3   2    17516.44    17091.59    348.69 o 
  -7   3   2      499.82      654.67     83.23 o 
  -5   3   2    21317.01    19928.45    386.38 o 
  -3   3   2     2345.16     2474.35    312.24 o 
  -1   3   2     1233.13     1389.55     98.25 o 
   1   3   2    41698.77    40675.21    702.11 o 
   3   3   2    24752.06    22769.62    430.56 o 
   5   3   2    11341.04    10094.79    238.84 o 
   7   3   2    36038.45    34621.71    621.02 o 
   9   3   2     7120.94     7133.49    202.54 o 
  11   3   2    12930.25    13143.47    304.53 o 
  13   3   2    15866.07    14471.03    338.41 o 
  15   3   2     4629.87     4737.40    235.63 o 
  17   3   2    14349.04    13689.17    346.46 o 
  19   3   2    12758.03    13300.80    398.62 o 
  21   3   2     1095.65     1436.93    229.49 o 
  23   3   2     2568.72     3169.82    269.26 o 
  25   3   2     3501.12     3542.77    330.54 o 
  27   3   2        9.42     -207.33    158.44 o 
  29   3   2      463.43      488.34    205.20 o 
  31   3   2     1039.96     1005.92    365.30 o 
 -32   4   2     1694.53     1806.01    582.59 o 
 -30   4   2       18.80        9.72    207.71 o 
 -28   4   2     2008.93     2271.24    298.79 o 
 -26   4   2       21.81     -221.46    166.65 o 
 -24   4   2     3822.86     4619.75    378.65 o 
 -22   4   2     6647.07     6973.88    366.08 o 
 -20   4   2    12081.85    12369.09    435.05 o 
 -18   4   2       38.01       -3.55     98.21 o 
 -16   4   2     9445.73     9574.51    309.10 o 
 -14   4   2     2297.56     2361.38    183.63 o 
 -12   4   2    11800.41    11611.19    292.43 o 
 -10   4   2    20917.49    21847.04    445.28 o 
  -8   4   2     4180.09     4604.94    243.27 o 
  -6   4   2     7825.31     7910.08    249.90 o 
  -4   4   2     8805.78     8069.10    365.75 o 
  -2   4   2    12836.49    14031.48    318.74 o 
   0   4   2    11387.67    10965.45    271.10 o 
   2   4   2     1897.91     1846.31    372.61 o 
   4   4   2     5691.29     5537.91    189.36 o 
   6   4   2      936.19     1138.65    121.05 o 
   8   4   2    43674.19    43057.47    773.36 o 
  10   4   2     4090.65     4515.03    189.95 o 
  12   4   2     8575.12     8875.91    300.12 o 
  14   4   2      918.13      721.74    194.80 o 
  16   4   2      906.98      858.85    136.92 o 
  18   4   2    14033.16    14432.21    553.39 o 
  20   4   2     3434.12     3541.97    281.70 o 
  22   4   2     1259.60     1190.04    196.46 o 
  24   4   2     8117.71     7899.06    461.29 o 
  26   4   2       14.13      -74.73    192.45 o 
  28   4   2      993.83     1593.66    304.22 o 
  30   4   2     3739.67     3609.90    409.19 o 
 -29   5   2      529.87      459.43    236.77 o 
 -27   5   2       20.45     -105.97    186.56 o 
 -25   5   2      431.74      104.71    195.85 o 
 -23   5   2        7.34      -25.59    167.20 o 
 -21   5   2      266.94      143.66    168.52 o 
 -19   5   2        9.36       47.15    158.20 o 
 -17   5   2      235.27      355.41    143.07 o 
 -15   5   2     1803.78     1749.04    189.90 o 
 -13   5   2      517.69      492.69    138.29 o 
 -11   5   2      592.00      643.45    106.30 o 
  -9   5   2     4268.56     4985.96    208.15 o 
  -7   5   2     2739.76     3118.44    221.90 o 
  -5   5   2     1759.71     1857.59    135.71 o 
  -3   5   2     2469.33     2375.92    148.56 o 
  -1   5   2     1626.61     1658.50    131.17 o 
   1   5   2      323.11      336.00     91.30 o 
   3   5   2        2.17      -14.96     82.06 o 
   5   5   2      368.63      598.37    171.24 o 
   7   5   2       93.04       83.19    108.59 o 
   9   5   2      651.95      568.54    124.20 o 
  11   5   2    14890.59    14103.40    408.58 o 
  13   5   2     1238.19     1081.74    147.57 o 
  15   5   2       86.72       25.72    126.78 o 
  17   5   2      180.14       14.01    136.65 o 
  19   5   2     2209.22     2017.97    227.74 o 
  21   5   2       92.93      -14.00    149.96 o 
  23   5   2      115.85      -63.44    175.42 o 
  25   5   2      558.91      681.45    242.55 o 
  27   5   2        4.96     -231.59    199.24 o 
 -28   6   2      421.81      200.91    234.20 o 
 -26   6   2       42.04     -130.02    199.02 o 
 -24   6   2        1.41       -8.41    198.21 o 
 -22   6   2     5356.84     4979.27    422.22 o 
 -20   6   2     3396.64     3099.23    336.56 o 
 -18   6   2     6450.28     6336.69    782.85 o 
 -16   6   2     1186.83     1144.85    227.96 o 
 -14   6   2      171.28      205.30    200.18 o 
 -12   6   2     2492.50     2200.38    215.75 o 
 -10   6   2      336.15      352.82    144.37 o 
  -8   6   2     1140.21      904.61    136.63 o 
  -6   6   2     1815.51     2028.12    169.66 o 
  -4   6   2    11902.80    13300.66    357.67 o 
  -2   6   2       25.22      224.05    108.75 o 
   0   6   2     4427.13     4707.30    220.75 o 
   2   6   2     8003.17     8445.13    328.75 o 
   4   6   2      387.14      565.63    135.27 o 
   6   6   2     9127.52    10034.11    352.08 o 
   8   6   2    34973.55    35439.25    992.75 o 
  10   6   2     1319.64     1884.14    319.76 o 
  12   6   2     8308.79     8384.53    398.00 o 
  14   6   2     4777.36     4528.10    406.25 o 
  16   6   2      748.90      807.22    179.35 o 
  18   6   2     3245.99     3326.08    338.94 o 
  20   6   2     1833.09     1283.88    254.16 o 
  22   6   2      990.15      649.12    252.84 o 
  24   6   2      592.21      629.48    250.40 o 
 -23   7   2     4128.60     4917.09    445.45 o 
 -21   7   2     3168.63     3230.53    364.48 o 
 -19   7   2        0.94      132.05    207.57 o 
 -17   7   2      396.53      227.80    202.49 o 
 -15   7   2    10336.22    10002.89    701.62 o 
 -13   7   2      847.38      495.16    205.64 o 
 -11   7   2     2597.78     2493.42    290.39 o 
  -9   7   2     8227.40     8924.41    502.22 o 
  -7   7   2       27.67       13.58    135.15 o 
  -5   7   2     6230.01     7391.23    333.04 o 
  -3   7   2      338.69      120.18    148.59 o 
  -1   7   2      369.94      553.93    144.14 o 
   1   7   2     1282.70     1517.42    199.22 o 
   3   7   2     3098.55     3383.94    241.08 o 
   5   7   2     3773.21     3964.59    258.33 o 
   7   7   2    23041.63    25116.48    722.00 o 
   9   7   2      463.90      441.62    168.25 o 
  11   7   2     2731.50     2911.01    297.00 o 
  13   7   2     1668.76     1770.82    276.00 o 
  15   7   2      372.16       81.43    189.82 o 
  17   7   2     1256.67     1195.02    256.39 o 
  19   7   2     7586.54     6831.82    593.02 o 
  21   7   2       50.05      263.77    249.07 o 
 -18   8   2        0.29       64.60    216.35 o 
 -16   8   2      383.13      219.28    215.05 o 
 -14   8   2     6506.47     5431.39    626.07 o 
 -12   8   2        8.35       10.60    193.38 o 
 -10   8   2       72.97      265.43    259.22 o 
  -8   8   2      972.12      799.50    307.95 o 
  -6   8   2      128.10       97.58    397.76 o 
  -4   8   2      341.42      -25.72    242.05 o 
  -2   8   2      794.63      962.26    202.06 o 
   0   8   2       20.45      -62.36    162.09 o 
   2   8   2        7.34      -84.61    166.83 o 
   4   8   2      912.67      977.57    248.63 o 
   6   8   2      241.37      268.41    176.09 o 
   8   8   2      250.80     -169.43    184.79 o 
  10   8   2     1705.42     1981.43    323.90 o 
  12   8   2       37.75     -242.10    192.46 o 
  14   8   2      387.90     -245.89    205.11 o 
  16   8   2       49.05     -219.89    205.97 o 
  -9   9   2       95.38      421.67    317.84 o 
  -7   9   2        4.81     -249.95    265.93 o 
  -5   9   2     1028.39     1243.19    363.77 o 
  -3   9   2     3137.22     2953.10    448.43 o 
  -1   9   2      894.52      682.24    392.35 o 
   3   9   2        9.77      392.16    412.30 o 
   5   9   2        3.62       62.20    291.72 o 
   7   9   2      253.43       75.11    297.11 o 
 -35   1   3      905.42      858.91    824.20 o 
 -33   1   3       17.55       47.47    190.13 o 
 -31   1   3     6256.85     6579.67    382.92 o 
 -29   1   3     8978.60     8823.32    412.53 o 
 -27   1   3     6147.47     6492.05    306.78 o 
 -25   1   3     5585.55     6064.04    254.24 o 
 -23   1   3     3099.65     3586.40    240.16 o 
 -21   1   3     2599.21     2648.85    156.07 o 
 -19   1   3     4160.85     4016.76    175.81 o 
 -17   1   3    11911.89    11683.71    351.08 o 
 -15   1   3    10076.61    10498.25    250.70 o 
 -13   1   3    62239.34    61080.00   1112.29 o 
 -11   1   3    34242.52    34713.13    653.93 o 
  -9   1   3    11499.62    11612.02    248.18 o 
  -7   1   3    18415.05    17607.32    352.20 o 
  -5   1   3       32.73      -44.18     51.11 o 
  -3   1   3     8878.41     8241.43    226.52 o 
  -1   1   3    72960.82    69713.08   1348.02 o 
   1   1   3     5768.31     6098.95    299.11 o 
   3   1   3     8336.01     8898.37    239.18 o 
   5   1   3      943.89      887.70     68.54 o 
   7   1   3    13506.65    13895.56    285.40 o 
   9   1   3      498.40      762.66     78.80 o 
  11   1   3     1904.27     2558.82    163.10 o 
  13   1   3     2607.05     2084.20    133.66 o 
  15   1   3    14784.01    13367.01    325.32 o 
  17   1   3    15080.65    14923.63    364.16 o 
  19   1   3      708.71      828.67    142.30 o 
  21   1   3      640.87      977.89    143.47 o 
  23   1   3       44.32       93.11    111.92 o 
  25   1   3      847.36      725.66    133.79 o 
  27   1   3     4590.03     5135.04    426.96 o 
  29   1   3     3687.19     3755.11    291.05 o 
  31   1   3      733.38      681.74    206.35 o 
  33   1   3     1233.63     1855.04    400.44 o 
 -36   2   3     6534.65     6569.46    618.72 o 
 -34   2   3     5891.04     6033.86    500.49 o 
 -32   2   3      943.18     1049.54    281.32 o 
 -30   2   3    13187.20    12995.98    435.37 o 
 -28   2   3     2183.46     2573.52    214.71 o 
 -26   2   3     3515.61     4244.53    249.15 o 
 -24   2   3     8842.32     9497.81    339.22 o 
 -22   2   3    26368.83    25387.63    938.66 o 
 -20   2   3     2438.67     3029.64    178.74 o 
 -18   2   3    27051.31    25635.04    825.40 o 
 -16   2   3      338.05      503.34     78.62 o 
 -14   2   3    11727.54    11472.53    261.63 o 
 -12   2   3    58532.19    56858.61    951.28 o 
 -10   2   3     5954.38     5832.44    159.56 o 
  -8   2   3     1377.10     1326.15     88.03 o 
  -6   2   3    21518.97    23829.54    617.41 o 
  -4   2   3    57599.43    55650.34    908.37 o 
  -2   2   3    78617.52    79458.20   1396.18 o 
   0   2   3    53242.57    50821.85    835.09 o 
   2   2   3       51.54       96.25     62.34 o 
   4   2   3    17628.63    19432.65    531.79 o 
   6   2   3      280.99      758.15     73.43 o 
   8   2   3     2013.95     2045.48    127.52 o 
  10   2   3    29033.10    27754.36    520.37 o 
  12   2   3      461.08      275.14     73.17 o 
  14   2   3        5.77      -43.60     80.63 o 
  16   2   3    10914.44    10424.73    291.50 o 
  18   2   3     4297.04     4785.00    223.23 o 
  20   2   3     1480.86     1472.88    155.42 o 
  22   2   3     5278.36     5580.50    258.12 o 
  24   2   3      118.78      181.01    135.79 o 
  26   2   3     1360.32     1460.17    249.16 o 
  28   2   3     7291.10     7482.91    429.17 o 
  30   2   3     1464.21     1573.61    242.82 o 
  32   2   3      778.91      378.81    208.28 o 
 -33   3   3        5.06       84.77    253.36 o 
 -31   3   3       38.82      212.62    206.88 o 
 -29   3   3        4.83       92.91    188.34 o 
 -27   3   3     2352.87     2056.00    276.34 o 
 -25   3   3      143.68      170.62    121.98 o 
 -23   3   3       49.48       93.96    109.61 o 
 -21   3   3     4122.94     4161.98    237.13 o 
 -19   3   3      227.85      325.47    104.03 o 
 -17   3   3     1681.00     1623.91    142.98 o 
 -15   3   3       18.04        3.59     62.80 o 
 -13   3   3      567.57      749.76    100.24 o 
 -11   3   3     2173.92     2285.94    116.21 o 
  -9   3   3     5108.75     4839.20    161.47 o 
  -7   3   3    28595.61    29478.64    534.74 o 
  -5   3   3    16243.48    17552.30    381.34 o 
  -3   3   3    37006.70    40757.30    771.81 o 
  -1   3   3     6996.85     6576.33    184.21 o 
   1   3   3    10383.24    11140.79    250.28 o 
   3   3   3        2.54      -52.32     52.49 o 
   5   3   3     8959.40     8812.77    259.23 o 
   7   3   3     2142.66     2385.70    114.08 o 
   9   3   3     2934.92     3125.18    138.54 o 
  11   3   3     3431.67     3486.37    155.57 o 
  13   3   3     1324.33     1257.43    110.11 o 
  15   3   3     4563.30     4458.81    195.22 o 
  17   3   3       73.97       64.32    100.99 o 
  19   3   3     1671.57     2066.36    200.84 o 
  21   3   3     1337.43     1587.97    227.90 o 
  23   3   3       99.18      306.60    156.94 o 
  25   3   3     1521.99     1282.11    236.01 o 
  27   3   3      457.11      677.00    210.94 o 
  29   3   3      445.68      446.33    213.87 o 
  31   3   3      153.93       60.80    335.26 o 
 -32   4   3     1052.53     1136.88    279.97 o 
 -30   4   3      194.26      357.75    219.16 o 
 -28   4   3      361.67      254.21    199.36 o 
 -26   4   3      122.06       68.75    177.58 o 
 -24   4   3     3142.66     2457.98    288.06 o 
 -22   4   3      448.61      570.56    185.93 o 
 -20   4   3     2399.69     2482.32    186.87 o 
 -18   4   3     2009.41     2253.06    170.91 o 
 -16   4   3       84.43       16.47     89.79 o 
 -14   4   3     1966.22     2068.85    170.71 o 
 -12   4   3    11528.80    11965.33    294.86 o 
 -10   4   3     6793.05     7007.73    244.41 o 
  -8   4   3    11546.55    11670.76    473.11 o 
  -6   4   3    16080.46    17259.61    368.31 o 
  -4   4   3     1746.76     1596.43    142.53 o 
  -2   4   3    29324.50    30452.51    569.49 o 
   0   4   3     3040.56     2804.93    138.50 o 
   2   4   3     4579.22     5078.00    182.25 o 
   4   4   3      424.35      782.70     86.43 o 
   6   4   3    21778.54    21518.24    434.92 o 
   8   4   3     5664.15     6157.86    255.98 o 
  10   4   3     8694.26     8150.73    327.50 o 
  12   4   3     2849.19     3127.56    197.03 o 
  14   4   3      204.44      284.95    115.85 o 
  16   4   3      152.89       76.59    113.40 o 
  18   4   3     1695.66     1710.08    204.42 o 
  20   4   3       98.28     -140.58    137.54 o 
  22   4   3     2585.83     2847.14    268.10 o 
  24   4   3      358.98      234.61    169.61 o 
  26   4   3     1228.32     1699.12    387.08 o 
  28   4   3     1560.76     1345.58    290.38 o 
 -31   5   3     3692.48     3263.13    403.62 o 
 -29   5   3     4506.22     4226.56    405.46 o 
 -27   5   3     2300.00     2112.84    303.36 o 
 -25   5   3     2147.33     2319.27    304.47 o 
 -23   5   3    10461.77     9670.45    541.17 o 
 -21   5   3        6.31       98.45    168.28 o 
 -19   5   3     5725.75     5201.70    380.54 o 
 -17   5   3    18331.55    18299.83    921.05 o 
 -15   5   3      663.86      481.46    138.65 o 
 -13   5   3     7936.75     7336.15    286.05 o 
 -11   5   3      815.80      836.95    110.57 o 
  -9   5   3     1146.78     1222.10    120.24 o 
  -7   5   3      830.85     1017.65    114.67 o 
  -5   5   3     2261.19     2797.17    175.65 o 
  -3   5   3      135.93      283.16     90.84 o 
  -1   5   3     4169.44     4677.12    306.89 o 
   1   5   3       27.60      156.09     86.27 o 
   3   5   3     5830.21     6275.01    224.96 o 
   5   5   3    36177.54    35045.44    752.51 o 
   7   5   3     1708.90     1588.37    160.02 o 
   9   5   3      966.99      869.51    170.46 o 
  11   5   3     7285.80     7414.82    304.49 o 
  13   5   3      666.11      640.47    135.67 o 
  15   5   3     1734.37     1727.52    209.62 o 
  17   5   3     8608.96     9173.29    604.73 o 
  19   5   3       88.87       28.85    144.62 o 
  21   5   3     2959.47     2642.54    288.83 o 
  23   5   3     1269.53     1634.72    280.71 o 
  25   5   3       31.94     -188.32    205.92 o 
  27   5   3     1213.93      651.04    260.72 o 
 -28   6   3      227.25      351.07    243.94 o 
 -26   6   3     1134.12      714.06    259.13 o 
 -24   6   3     1406.71     1221.87    266.90 o 
 -22   6   3     1456.34      973.73    239.42 o 
 -20   6   3      138.24      -40.86    176.93 o 
 -18   6   3      825.45      803.81    220.01 o 
 -16   6   3      878.61      504.16    194.17 o 
 -14   6   3     1271.04     1187.62    222.58 o 
 -12   6   3    11102.37    11440.92    502.60 o 
 -10   6   3     7629.89     7900.12    360.25 o 
  -8   6   3        9.20     -139.98     93.32 o 
  -6   6   3      788.52      598.80    156.32 o 
  -4   6   3      238.96      488.50    114.94 o 
  -2   6   3     6985.31     7782.75    327.32 o 
   0   6   3     4022.30     3981.90    244.30 o 
   2   6   3      228.72      153.16    122.73 o 
   4   6   3      322.55      331.92    128.50 o 
   6   6   3    11151.55    11218.81    376.22 o 
   8   6   3      120.50      -61.84    115.28 o 
  10   6   3     6698.94     7439.76    423.94 o 
  12   6   3      731.67      875.40    177.80 o 
  14   6   3       48.71       29.08    173.38 o 
  16   6   3      751.41      615.06    180.66 o 
  18   6   3        4.93      149.55    225.35 o 
  20   6   3      130.27       83.38    193.29 o 
  22   6   3     3700.79     3674.32    378.05 o 
  24   6   3      491.30      400.39    243.10 o 
 -23   7   3      714.03      549.35    239.27 o 
 -21   7   3     1038.43      239.54    210.76 o 
 -19   7   3      813.13      824.58    244.05 o 
 -17   7   3     2181.68     1830.79    275.79 o 
 -15   7   3     2693.59     2936.87    316.83 o 
 -13   7   3      216.69      508.68    201.05 o 
 -11   7   3     2766.75     2802.38    302.69 o 
  -9   7   3     1167.98     1741.93    255.70 o 
  -7   7   3       68.93       36.23    136.55 o 
  -5   7   3     1658.75     1883.85    219.92 o 
  -3   7   3       49.44      173.11    150.31 o 
  -1   7   3     1520.22     1394.07    175.08 o 
   1   7   3        8.98       69.76    131.73 o 
   3   7   3       37.50      112.70    131.70 o 
   5   7   3     4606.61     4482.15    275.82 o 
   7   7   3     4753.01     4492.04    280.57 o 
   9   7   3     7380.85     7029.94    388.97 o 
  11   7   3       25.97      187.13    161.01 o 
  13   7   3      233.19        1.24    185.62 o 
  15   7   3      314.65       64.28    197.61 o 
  17   7   3      341.74      305.29    217.21 o 
  19   7   3      364.13      501.10    233.42 o 
  21   7   3      371.71      249.13    220.94 o 
 -18   8   3     2505.05     2382.91    351.17 o 
 -16   8   3      152.24      174.15    222.57 o 
 -14   8   3     1858.27     2147.10    314.01 o 
 -12   8   3     1789.21     1624.76    365.69 o 
 -10   8   3       50.39     -131.65    248.54 o 
  -8   8   3     3598.29     3991.09    525.21 o 
  -6   8   3     5304.10     5285.70    920.52 o 
  -4   8   3     1006.10     1088.41    327.06 o 
  -2   8   3     1464.59     1624.38    257.99 o 
   0   8   3     1308.85     2103.21    251.97 o 
   2   8   3       47.32       17.23    172.97 o 
   4   8   3      238.77      394.11    235.69 o 
   6   8   3     7390.79     7584.76    418.36 o 
   8   8   3        3.68     -212.00    184.15 o 
  10   8   3     5262.40     5868.52    486.16 o 
  12   8   3      536.09      377.88    274.13 o 
  14   8   3      136.35      299.72    264.14 o 
  16   8   3     1323.46     1444.29    312.22 o 
  -9   9   3       21.04      163.72    301.43 o 
  -7   9   3     3302.48     2945.14    457.99 o 
  -5   9   3      514.96      314.10    486.19 o 
  -3   9   3        2.27      223.55    293.70 o 
  -1   9   3     1855.71     1856.05    387.41 o 
   1   9   3      117.70      258.68    442.94 o 
   3   9   3     1606.40     3101.16    647.33 o 
   5   9   3     1092.84      936.57    349.54 o 
   7   9   3        9.68     -278.62    282.39 o 
 -36   0   4     1065.56     1184.92    340.94 o 
 -34   0   4      188.66      -34.12    239.21 o 
 -32   0   4     5237.03     5572.62    511.79 o 
 -30   0   4      679.45      601.19    256.53 o 
 -28   0   4      315.34      314.48    159.59 o 
 -26   0   4     1688.67     2186.75    294.37 o 
 -24   0   4    15394.77    13897.81   1348.92 o 
 -22   0   4      389.95      433.21    176.65 o 
 -20   0   4    24090.12    21068.57   2182.57 o 
 -18   0   4     2476.87     2341.50    182.03 o 
 -16   0   4    13022.48    11761.74    655.84 o 
 -14   0   4    79355.83    77644.95   1794.84 o 
 -12   0   4    14520.91    14590.37    411.42 o 
 -10   0   4    20396.88    20281.78    518.46 o 
  -8   0   4     3071.39     3335.72    148.98 o 
  -6   0   4      340.25      356.66    114.82 o 
  -4   0   4   289873.22   291239.22   7789.04 o 
  -2   0   4   107509.04   115998.50   3024.73 o 
   0   0   4     4740.72     4405.03    158.23 o 
   2   0   4     1361.47     1751.36    111.39 o 
   4   0   4       71.96      165.04     73.26 o 
   6   0   4    16475.16    15875.93    912.01 o 
   8   0   4    80376.34    80142.13   1855.98 o 
  10   0   4    85182.72    84085.42   1954.41 o 
  12   0   4     9392.64     8604.72    334.13 o 
  14   0   4    37317.44    34921.11    975.05 o 
  16   0   4    16105.50    15980.76    554.18 o 
  18   0   4    14529.48    14543.94    526.50 o 
  20   0   4    22740.48    22423.87    715.36 o 
  22   0   4      119.02      218.06    146.52 o 
  24   0   4     6282.21     6203.29    400.04 o 
  26   0   4    10160.02    10897.74    527.59 o 
  28   0   4      652.37      452.46    205.68 o 
  30   0   4     3701.63     4439.71    675.33 o 
  32   0   4     1331.66     1577.23    373.33 o 
 -37   1   4      732.91      502.32    239.90 o 
 -35   1   4      101.03      335.19    272.36 o 
 -33   1   4     5911.59     5482.90    418.15 o 
 -31   1   4     2414.44     2839.14    304.47 o 
 -29   1   4     1081.25      897.79    188.89 o 
 -27   1   4     9414.48     9271.53    394.13 o 
 -25   1   4      718.65      816.80    120.41 o 
 -23   1   4     7221.70     7664.45    255.13 o 
 -21   1   4     3593.03     3936.08    180.33 o 
 -19   1   4     1950.03     2016.57    124.96 o 
 -17   1   4      935.00      865.49     98.46 o 
 -15   1   4    32775.22    34199.13    748.84 o 
 -13   1   4     6488.40     6247.08    195.79 o 
 -11   1   4    59022.64    59976.57   1084.23 o 
  -9   1   4    19995.17    18858.27    381.67 o 
  -7   1   4    26222.23    27484.45    515.45 o 
  -5   1   4    88135.27    90273.06   1560.09 o 
  -3   1   4    13738.58    12744.87    231.94 o 
  -1   1   4    11165.75    10429.90    200.32 o 
   1   1   4      771.64      751.25     51.82 o 
   3   1   4     2649.78     2786.77    115.59 o 
   5   1   4        7.73       75.95     51.58 o 
   7   1   4       25.12       87.65     53.83 o 
   9   1   4    12535.89    14964.48    319.00 o 
  11   1   4     3598.16     3594.19    156.78 o 
  13   1   4     6505.10     6144.65    243.07 o 
  15   1   4    10586.88     9352.36    296.39 o 
  17   1   4     2259.14     2792.25    171.89 o 
  19   1   4      843.48      784.75    131.78 o 
  21   1   4      148.81      218.69    118.15 o 
  23   1   4     3230.81     3332.45    209.49 o 
  25   1   4      843.79      882.74    160.71 o 
  27   1   4     7821.72     7404.49    364.14 o 
  29   1   4       20.27      -83.49    162.85 o 
  31   1   4      796.73      810.61    210.91 o 
 -36   2   4      338.74      304.27    311.14 o 
 -34   2   4       16.88      -65.12    201.07 o 
 -32   2   4     1996.76     2091.31    253.61 o 
 -30   2   4       40.35       61.83    131.05 o 
 -28   2   4     9574.58     9451.58    362.57 o 
 -26   2   4     2505.56     2264.12    256.57 o 
 -24   2   4     1525.68     1340.87    175.33 o 
 -22   2   4     8594.27     7970.59    374.31 o 
 -20   2   4      147.11       95.42     74.92 o 
 -18   2   4        4.69      -92.90     61.94 o 
 -16   2   4     4640.81     4577.24    175.67 o 
 -14   2   4      807.32      851.14     74.48 o 
 -12   2   4     4370.90     4614.45    178.13 o 
 -10   2   4    11039.26    10822.29    266.16 o 
  -8   2   4     4099.87     4563.67    147.67 o 
  -6   2   4        0.99      241.10     77.63 o 
  -4   2   4    45993.74    44414.93    736.93 o 
  -2   2   4    25374.27    25715.29    452.29 o 
   0   2   4     8384.56     7721.04    177.69 o 
   2   2   4      334.22      479.66     73.83 o 
   4   2   4     2815.92     2629.23    155.03 o 
   6   2   4     9515.36    10891.52    282.13 o 
   8   2   4     1211.21     1766.61    103.11 o 
  10   2   4      229.16      188.11     66.65 o 
  12   2   4       22.20       66.45     68.68 o 
  14   2   4     1350.85     1376.17    117.59 o 
  16   2   4     9098.02     8862.73    272.13 o 
  18   2   4     3598.95     4064.75    208.92 o 
  20   2   4     1666.04     1756.15    155.91 o 
  22   2   4      430.19      519.22    120.36 o 
  24   2   4       50.02      176.64    173.79 o 
  26   2   4     2279.92     2064.22    406.92 o 
  28   2   4      750.32      609.57    197.45 o 
  30   2   4      176.74       91.04    185.36 o 
 -35   3   4      255.13      -45.83    225.27 o 
 -33   3   4     2649.48     3255.85    368.28 o 
 -31   3   4     2626.47     2176.96    297.84 o 
 -29   3   4     1897.25     1913.64    282.00 o 
 -27   3   4     3480.76     4135.01    292.12 o 
 -25   3   4     6383.31     7507.56    325.46 o 
 -23   3   4       31.16      -34.28    103.50 o 
 -21   3   4     6758.20     6875.24    283.21 o 
 -19   3   4     2403.26     2319.23    163.13 o 
 -17   3   4     1679.76     1651.71    110.41 o 
 -15   3   4    29769.50    29693.78    556.61 o 
 -13   3   4     7883.93     7358.17    239.65 o 
 -11   3   4     5490.59     5502.86    275.45 o 
  -9   3   4    17679.81    16135.16    330.71 o 
  -7   3   4    38348.46    37624.05    656.81 o 
  -5   3   4    37602.82    37497.28    653.77 o 
  -3   3   4    47873.70    47848.79    811.70 o 
  -1   3   4      771.92      565.24     70.46 o 
   1   3   4    41910.80    41495.19    715.55 o 
   3   3   4    61038.41    59573.89   1110.12 o 
   5   3   4    26939.07    28262.02    591.56 o 
   7   3   4    10230.88     9465.96    281.29 o 
   9   3   4     5781.97     5186.98    179.59 o 
  11   3   4      266.16      234.43     72.58 o 
  13   3   4    15787.83    15868.88    368.43 o 
  15   3   4    39720.61    39860.48    842.71 o 
  17   3   4      312.60      173.53    113.00 o 
  19   3   4    23195.50    22545.74    573.34 o 
  21   3   4      620.30      506.52    162.35 o 
  23   3   4       60.81      234.05    160.71 o 
  25   3   4    12970.67    12958.68    524.76 o 
  27   3   4     2724.04     3098.24    299.66 o 
  29   3   4     3130.06     2991.26    383.09 o 
 -32   4   4     1837.79     1574.33    292.72 o 
 -30   4   4     1204.76      747.84    302.18 o 
 -28   4   4     3723.87     3762.45    473.41 o 
 -26   4   4     3823.69     5046.23    416.25 o 
 -24   4   4     2156.76     1876.49    265.67 o 
 -22   4   4     2132.69     2689.92    280.63 o 
 -20   4   4     5263.52     4890.53    247.21 o 
 -18   4   4     1984.53     2058.33    162.74 o 
 -16   4   4     3581.43     3404.47    193.45 o 
 -14   4   4     6322.07     6521.90    213.80 o 
 -12   4   4       22.61      -33.91     67.13 o 
 -10   4   4       34.66      150.01     70.90 o 
  -8   4   4      102.89      124.98    116.44 o 
  -6   4   4     1546.34     1850.92    117.52 o 
  -4   4   4    58395.05    62097.27   1055.46 o 
  -2   4   4     9965.90    10675.22    285.90 o 
   0   4   4     2917.30     3523.84    152.92 o 
   2   4   4     1444.88     1361.23     99.47 o 
   4   4   4      121.52       18.50     80.95 o 
   6   4   4    11268.88    11834.10    566.78 o 
   8   4   4    47153.32    45182.68    913.26 o 
  10   4   4     3843.48     3559.05    211.27 o 
  12   4   4      410.64      391.09    116.95 o 
  14   4   4      135.91       71.55    102.86 o 
  16   4   4       13.00      169.73    112.81 o 
  18   4   4      586.19      762.01    211.54 o 
  20   4   4    12789.24    12913.50    537.21 o 
  22   4   4        9.23     -212.69    141.79 o 
  24   4   4      337.91     -169.41    163.13 o 
  26   4   4     3319.29     2995.67    304.12 o 
  28   4   4     3320.81     3521.08    393.68 o 
 -31   5   4        6.88      107.69    227.86 o 
 -29   5   4      111.82      -30.38    205.79 o 
 -27   5   4      123.81      -55.22    189.87 o 
 -25   5   4      161.01      314.78    197.61 o 
 -23   5   4     1012.61     1010.93    233.68 o 
 -21   5   4      118.33     -170.29    152.02 o 
 -19   5   4     1544.07     1794.17    249.10 o 
 -17   5   4    11544.83    11468.46    501.38 o 
 -15   5   4      256.68      226.52    141.52 o 
 -13   5   4      705.27      535.24    118.51 o 
 -11   5   4       17.02      -44.82     84.13 o 
  -9   5   4     1557.09     1692.96    131.10 o 
  -7   5   4     1308.55     1440.11    128.33 o 
  -5   5   4     7511.11     8865.32    264.34 o 
  -3   5   4      608.73      711.68    105.37 o 
  -1   5   4     3085.34     3153.46    163.62 o 
   1   5   4      400.25      478.74    100.95 o 
   3   5   4      856.87      888.57    132.73 o 
   5   5   4     3069.74     3674.76    216.74 o 
   7   5   4      212.83      137.19    107.74 o 
   9   5   4       27.26      136.51    110.17 o 
  11   5   4     1926.71     2074.20    241.54 o 
  13   5   4      340.69      297.99    124.30 o 
  15   5   4       71.58      101.27    128.53 o 
  17   5   4      445.14      377.77    166.32 o 
  19   5   4     2077.40     2144.03    261.56 o 
  21   5   4     2868.27     2910.84    327.61 o 
  23   5   4      129.45     -131.64    190.85 o 
  25   5   4      698.96      678.21    450.50 o 
  27   5   4       63.44      343.20    274.15 o 
 -28   6   4     2744.13     1986.98    330.77 o 
 -26   6   4      857.75      884.76    254.33 o 
 -24   6   4      920.84     1139.16    255.89 o 
 -22   6   4     1507.17     1492.92    260.85 o 
 -20   6   4    17655.46    17917.05    704.37 o 
 -18   6   4      141.10      252.56    179.90 o 
 -16   6   4      671.50      475.41    226.25 o 
 -14   6   4    16815.30    16602.55    632.12 o 
 -12   6   4       90.14       75.70    164.75 o 
 -10   6   4     9711.93    10046.55    437.23 o 
  -8   6   4     9198.92    10422.76    316.79 o 
  -6   6   4       28.00      131.44    141.56 o 
  -4   6   4     3924.66     4116.15    206.01 o 
  -2   6   4     7969.76     8582.67    614.67 o 
   0   6   4       22.85       14.88    118.40 o 
   2   6   4     4788.19     4367.11    245.91 o 
   4   6   4    11877.29    12798.49    402.86 o 
   6   6   4     2756.97     3010.44    233.86 o 
   8   6   4    31741.97    32767.33    754.39 o 
  10   6   4     7166.50     7456.13    336.33 o 
  12   6   4     2578.24     2736.96    253.45 o 
  14   6   4     2290.37     2641.44    442.81 o 
  16   6   4      963.50      939.54    190.62 o 
  18   6   4     1097.87      767.66    230.82 o 
  20   6   4     6548.93     6327.80    507.91 o 
  22   6   4      212.33       15.19    246.22 o 
  24   6   4     1850.36     1852.72    327.74 o 
 -25   7   4     1970.75     1958.47    320.83 o 
 -23   7   4      761.15      750.07    248.97 o 
 -21   7   4     4211.05     3202.15    363.50 o 
 -19   7   4     1844.64     1765.36    280.79 o 
 -17   7   4       99.20      -65.55    183.64 o 
 -15   7   4       33.93      116.47    182.92 o 
 -13   7   4       58.29     -113.73    164.96 o 
 -11   7   4     1347.22     1085.24    229.87 o 
  -9   7   4     4905.32     4714.25    361.27 o 
  -7   7   4      394.31      450.89    290.37 o 
  -5   7   4      257.01      108.82    123.71 o 
  -3   7   4    10734.99    12339.43    411.32 o 
  -1   7   4      404.42      389.42    140.09 o 
   1   7   4     3529.31     3842.41    252.22 o 
   3   7   4    11088.18    12047.71    410.65 o 
   5   7   4     1428.65     1664.05    192.59 o 
   7   7   4     6672.06     7181.45    666.14 o 
   9   7   4    14077.38    14525.53    530.14 o 
  11   7   4      353.70      387.73    262.55 o 
  13   7   4     1184.00     1487.43    262.53 o 
  15   7   4     2456.80     2183.23    305.00 o 
  17   7   4        0.39      258.40    207.63 o 
  19   7   4     1993.17     2034.71    331.06 o 
 -20   8   4       28.96       81.36    222.37 o 
 -18   8   4        3.86     -197.17    209.05 o 
 -16   8   4      225.17     -138.43    210.88 o 
 -14   8   4     6976.59     6091.04    577.95 o 
 -12   8   4     2440.03     1589.13    365.25 o 
 -10   8   4        7.71      -48.18    246.07 o 
  -8   8   4      287.11      254.22    270.06 o 
  -6   8   4     2578.50     2201.94    385.03 o 
  -4   8   4     2009.25     1967.41    365.20 o 
  -2   8   4      194.65       40.39    191.54 o 
   0   8   4     1885.25     2005.15    252.49 o 
   2   8   4      775.18      677.80    197.77 o 
   4   8   4        0.70     -229.75    153.16 o 
   6   8   4       45.03       11.31    165.39 o 
   8   8   4      470.62      414.83    219.49 o 
  10   8   4       86.29       -1.50    212.53 o 
  12   8   4       56.34     -141.13    198.92 o 
  14   8   4       93.17      268.75    231.59 o 
  -9   9   4     2227.72     1920.32    414.92 o 
  -7   9   4     2586.48     2928.94    701.12 o 
  -5   9   4      561.86      447.18    324.10 o 
  -3   9   4     2810.45     3071.07    927.95 o 
  -1   9   4      119.21      231.07    437.10 o 
   1   9   4      330.37      302.29    439.12 o 
   3   9   4     1988.30     1486.36    551.59 o 
   5   9   4      335.16      227.16    306.83 o 
 -37   1   5       33.15      123.33    208.61 o 
 -35   1   5     4161.82     3888.34    377.39 o 
 -33   1   5     2892.99     3607.05    351.03 o 
 -31   1   5       98.46       86.28    153.65 o 
 -29   1   5    10876.22    11403.06    428.48 o 
 -27   1   5     3439.42     4055.96    242.25 o 
 -25   1   5      364.23      278.53    136.46 o 
 -23   1   5     4366.53     4816.84    230.34 o 
 -21   1   5      865.52      663.24     93.52 o 
 -19   1   5        6.75       36.96     60.91 o 
 -17   1   5    28750.68    29252.45    672.72 o 
 -15   1   5    53646.48    55005.51   1023.56 o 
 -13   1   5     5630.93     5268.94    152.49 o 
 -11   1   5     5027.54     4466.05    163.06 o 
  -9   1   5    30047.66    29589.47    636.70 o 
  -7   1   5    13177.93    13409.45    327.47 o 
  -5   1   5       94.52       48.69     46.32 o 
  -3   1   5       22.76       14.01     24.54 o 
  -1   1   5    13025.59    13819.69    259.70 o 
   1   1   5     3482.93     3607.71    142.27 o 
   3   1   5    21951.29    21640.49    465.55 o 
   5   1   5      338.88      224.25     64.45 o 
   7   1   5      554.94     1181.28     88.49 o 
   9   1   5     2490.94     2615.65    140.13 o 
  11   1   5     1663.32     1330.15    108.87 o 
  13   1   5    57519.06    55581.52   1074.55 o 
  15   1   5      433.20      486.20    130.89 o 
  17   1   5    20832.39    20451.80    478.48 o 
  19   1   5     1114.08     1239.98    136.76 o 
  21   1   5     2058.75     1529.41    190.40 o 
  23   1   5     1977.20     2462.51    194.35 o 
  25   1   5      208.34      349.08    137.43 o 
  27   1   5     3961.30     4122.50    376.54 o 
  29   1   5     3839.82     3866.69    325.68 o 
  31   1   5      858.39      464.81    210.22 o 
 -36   2   5       40.32      125.49    281.79 o 
 -34   2   5     3173.34     3226.59    295.73 o 
 -32   2   5     6681.41     7083.93    397.67 o 
 -30   2   5     1040.63      992.35    185.46 o 
 -28   2   5     5767.56     6092.76    339.54 o 
 -26   2   5     1833.90     1767.67    167.68 o 
 -24   2   5     4559.82     4544.05    236.93 o 
 -22   2   5    11758.79    11875.94    351.08 o 
 -20   2   5     2671.81     2850.57    148.19 o 
 -18   2   5     6546.77     6457.81    198.64 o 
 -16   2   5     7080.51     6856.77    189.76 o 
 -14   2   5       89.78       88.80     66.78 o 
 -12   2   5    10746.58    10733.52    271.05 o 
 -10   2   5    35222.68    34448.95    661.42 o 
  -8   2   5     1446.03     1578.81     73.45 o 
  -6   2   5   125645.95   124845.41   1973.08 o 
  -4   2   5     4389.57     4086.79    148.88 o 
  -2   2   5    37598.07    37869.36    640.61 o 
   0   2   5      766.23      541.75     95.64 o 
   2   2   5      716.70      638.01     81.36 o 
   4   2   5     5407.25     5109.35    334.06 o 
   6   2   5    37600.73    35635.55    874.08 o 
   8   2   5    19575.71    19017.48    418.46 o 
  10   2   5       15.79       71.12     69.19 o 
  12   2   5      438.31      606.52    100.29 o 
  14   2   5      534.79      433.19    101.04 o 
  16   2   5     5954.55     6170.44    265.66 o 
  18   2   5    23343.36    24008.95    528.11 o 
  20   2   5       99.50      205.90    120.51 o 
  22   2   5      878.43      678.36    166.39 o 
  24   2   5     2487.74     3202.87    280.04 o 
  26   2   5     2056.58     2185.64    257.60 o 
  28   2   5     3552.50     3920.26    331.56 o 
  30   2   5     2500.34     2145.36    285.73 o 
 -35   3   5      138.70      260.85    238.52 o 
 -33   3   5      157.83     -102.11    201.02 o 
 -31   3   5       80.30      130.49    197.36 o 
 -29   3   5      872.35      864.59    190.53 o 
 -27   3   5      609.31      552.26    162.37 o 
 -25   3   5      249.06      151.61    130.44 o 
 -23   3   5     1069.36      966.90    140.32 o 
 -21   3   5     4670.14     4316.55    221.67 o 
 -19   3   5     4360.88     4645.67    222.82 o 
 -17   3   5     2115.60     2162.32    149.32 o 
 -15   3   5      210.89      265.89    127.02 o 
 -13   3   5      169.86       81.08     70.85 o 
 -11   3   5       74.97      -20.09     60.84 o 
  -9   3   5      660.92      760.23     90.36 o 
  -7   3   5    33814.16    35674.36    627.48 o 
  -5   3   5    10655.76    10987.51    369.24 o 
  -3   3   5    16779.46    17912.17    356.00 o 
  -1   3   5     1399.75     1645.85     95.57 o 
   1   3   5      634.29      593.47    126.87 o 
   3   3   5     3760.18     4494.26    193.22 o 
   5   3   5    38862.23    39028.90    778.26 o 
   7   3   5     4270.42     4815.30    212.43 o 
   9   3   5     4048.38     4407.80    303.41 o 
  11   3   5     3871.74     3987.56    170.74 o 
  13   3   5      501.87      164.51    105.41 o 
  15   3   5     4061.25     4508.16    244.59 o 
  17   3   5     6711.94     6902.63    312.56 o 
  19   3   5     1337.26     1239.51    168.53 o 
  21   3   5      297.26      178.75    152.54 o 
  23   3   5     1183.96     1412.78    217.50 o 
  25   3   5      985.27     1083.46    211.66 o 
  27   3   5        2.42       43.80    207.29 o 
  29   3   5       67.21      -88.42    186.36 o 
 -34   4   5     1643.89     1500.80    313.74 o 
 -32   4   5       77.34      197.79    222.53 o 
 -30   4   5     4253.38     4009.07    376.75 o 
 -28   4   5     1947.55     2584.90    319.57 o 
 -26   4   5     1009.42      747.28    222.23 o 
 -24   4   5      732.59      632.47    198.37 o 
 -22   4   5    15684.26    15118.38    495.40 o 
 -20   4   5     5291.77     5105.43    294.80 o 
 -18   4   5      444.28      391.12    110.12 o 
 -16   4   5     2049.85     1979.94    163.45 o 
 -14   4   5      247.13      338.72     87.55 o 
 -12   4   5       70.78      167.42     71.72 o 
 -10   4   5     4161.63     3908.94    161.99 o 
  -8   4   5     3899.25     4744.13    218.00 o 
  -6   4   5     1635.82     1639.50    113.61 o 
  -4   4   5    13397.08    13731.07    313.05 o 
  -2   4   5      271.36      453.55    131.04 o 
   0   4   5     4371.46     4422.05    167.29 o 
   2   4   5    11109.11    11165.68    319.21 o 
   4   4   5      280.69      274.66     91.46 o 
   6   4   5     6930.62     6505.48    327.88 o 
   8   4   5    15503.80    15458.89    475.89 o 
  10   4   5     2502.71     2609.05    187.38 o 
  12   4   5      430.52      385.02    117.25 o 
  14   4   5     1046.94      977.53    214.26 o 
  16   4   5       10.47     -105.75    101.65 o 
  18   4   5     5673.02     5600.34    338.79 o 
  20   4   5      375.16      581.63    177.81 o 
  22   4   5      904.87      794.55    200.56 o 
  24   4   5     2354.44     2760.46    285.17 o 
  26   4   5      187.40      218.94    198.57 o 
  28   4   5     1302.77     1061.02    296.06 o 
 -31   5   5      471.44      467.34    249.89 o 
 -29   5   5     2811.86     3203.55    361.06 o 
 -27   5   5     9028.09    10518.00    607.45 o 
 -25   5   5      523.36      623.43    215.32 o 
 -23   5   5    13048.33    14140.26    919.93 o 
 -21   5   5      710.10      732.80    286.84 o 
 -19   5   5       78.17      -45.67    154.31 o 
 -17   5   5    13542.51    13409.96    453.54 o 
 -15   5   5     3779.39     4034.72    259.33 o 
 -13   5   5     1936.39     1749.35    151.97 o 
 -11   5   5    19528.03    19997.82    435.26 o 
  -9   5   5     4595.69     4916.10    204.35 o 
  -7   5   5     6376.18     6580.38    229.60 o 
  -5   5   5    19213.25    20120.08    435.21 o 
  -3   5   5      563.62      527.50     90.03 o 
  -1   5   5     7951.01     8707.72    360.35 o 
   1   5   5    12475.19    12974.62    592.93 o 
   3   5   5     3749.52     3909.05    220.17 o 
   5   5   5     9111.44     9288.05    321.18 o 
   7   5   5    16543.66    17135.00    461.73 o 
   9   5   5      963.35      905.44    141.69 o 
  11   5   5       49.10      -77.19    104.91 o 
  13   5   5     2722.98     2759.51    283.13 o 
  15   5   5      370.56      129.93    144.69 o 
  17   5   5     4442.35     4114.53    314.50 o 
  19   5   5       52.04     -211.99    141.33 o 
  21   5   5     1711.71     1785.47    308.54 o 
  23   5   5     3915.96     3986.11    342.04 o 
  25   5   5     1843.77     1837.78    321.55 o 
 -28   6   5      959.40      935.53    311.06 o 
 -26   6   5      127.07      234.14    216.10 o 
 -24   6   5       62.81       18.46    188.73 o 
 -22   6   5     2921.69     3451.94    663.78 o 
 -20   6   5      766.71      392.86    225.57 o 
 -18   6   5     1969.90     1635.38    249.33 o 
 -16   6   5     1707.40     2445.14    711.67 o 
 -14   6   5      521.42      447.56    198.26 o 
 -12   6   5     2998.97     2856.85    284.79 o 
 -10   6   5     1131.31     1035.02    165.50 o 
  -8   6   5      275.77      407.32    112.25 o 
  -6   6   5     8880.08     9491.31    296.31 o 
  -4   6   5     1563.00     1791.27    166.53 o 
  -2   6   5     4832.11     5095.70    277.25 o 
   0   6   5     1842.64     1806.25    176.12 o 
   2   6   5       52.54      124.45    116.46 o 
   4   6   5     5084.07     5515.83    331.23 o 
   6   6   5    17251.39    17793.90    494.75 o 
   8   6   5     6658.74     6313.32    308.69 o 
  10   6   5      277.98      493.63    140.22 o 
  12   6   5       21.45      -17.59    144.38 o 
  14   6   5       75.14        2.50    149.59 o 
  16   6   5     1300.52      917.94    199.76 o 
  18   6   5     4262.28     4998.06    392.20 o 
  20   6   5       47.24       46.60    199.04 o 
  22   6   5      215.92      228.27    221.08 o 
 -25   7   5       72.02     -317.49    211.66 o 
 -23   7   5        7.56     -169.26    193.41 o 
 -21   7   5     1502.46     1323.65    265.02 o 
 -19   7   5     2465.08     2338.23    310.41 o 
 -17   7   5     1009.32      781.54    226.85 o 
 -15   7   5      491.30      808.89    276.38 o 
 -13   7   5      159.18      -73.03    191.20 o 
 -11   7   5      233.46      205.41    189.06 o 
  -9   7   5     2484.12     2263.96    362.51 o 
  -7   7   5     1478.11     1575.80    318.93 o 
  -5   7   5     3222.37     3701.60    277.15 o 
  -3   7   5      902.52      829.29    161.75 o 
  -1   7   5      403.89      271.05    135.67 o 
   1   7   5     1917.71     2131.78    205.87 o 
   3   7   5     3177.54     3079.08    233.41 o 
   5   7   5      520.68      489.98    150.71 o 
   7   7   5     3684.95     3565.51    257.48 o 
   9   7   5      950.78     1235.23    211.79 o 
  11   7   5     3827.64     3679.43    301.17 o 
  13   7   5      239.72       70.39    159.40 o 
  15   7   5      289.70      272.97    256.94 o 
  17   7   5      658.45      481.80    231.97 o 
  19   7   5      249.16      -98.54    198.71 o 
 -20   8   5      365.67      418.17    244.67 o 
 -18   8   5      772.31      652.53    299.33 o 
 -16   8   5     6987.86     6523.48    739.94 o 
 -14   8   5       52.70      -80.10    255.08 o 
 -12   8   5     3163.79     4344.57    510.01 o 
 -10   8   5     3462.21     4105.36    485.83 o 
  -8   8   5      120.27      159.20    267.80 o 
  -6   8   5     7780.09     7749.43    631.44 o 
  -4   8   5     3305.71     3689.74    459.37 o 
  -2   8   5        7.79      -24.40    191.81 o 
   0   8   5     1105.82     1243.75    225.42 o 
   2   8   5       54.14      110.19    150.99 o 
   4   8   5      245.33      222.53    180.37 o 
   6   8   5     6332.75     6919.88    518.25 o 
   8   8   5     1398.55     1160.01    231.07 o 
  10   8   5      429.76      534.76    233.40 o 
  12   8   5      210.52      -12.13    212.65 o 
  14   8   5      369.87      797.94    262.91 o 
  -9   9   5      260.25      239.02    306.72 o 
  -7   9   5     1133.43     1333.21    439.90 o 
  -5   9   5     4787.14     4280.91    523.76 o 
  -3   9   5       24.34      313.78    295.15 o 
  -1   9   5      373.82      145.16    298.00 o 
   1   9   5     1169.02      966.81    495.40 o 
   3   9   5     3079.72     2498.43    631.85 o 
   5   9   5     1114.63     1375.22    535.33 o 
 -36   0   6     2569.87     2817.38    420.91 o 
 -34   0   6     2079.59     1537.86    479.16 o 
 -32   0   6     6040.52     6100.97    527.16 o 
 -30   0   6      105.22     -135.15    189.90 o 
 -28   0   6    10100.64    10194.44    444.53 o 
 -26   0   6     4143.43     5023.92    431.25 o 
 -24   0   6       69.82      -13.85    120.89 o 
 -22   0   6     2268.49     2421.65    206.61 o 
 -20   0   6     1847.00     1346.68    155.17 o 
 -18   0   6     4020.73     4233.58    413.30 o 
 -16   0   6    10835.98    11785.42    377.31 o 
 -14   0   6    26655.59    27618.79    705.07 o 
 -12   0   6   132621.42   137241.02   3068.09 o 
 -10   0   6     8655.50     8059.12    258.27 o 
  -8   0   6    18145.70    16166.66    914.43 o 
  -6   0   6     5410.60     4764.80    376.48 o 
  -4   0   6     7282.46     7932.22    237.17 o 
  -2   0   6     1216.36     1719.91    112.55 o 
   0   0   6      160.86      142.40     69.88 o 
   2   0   6     8079.30     6958.95    291.33 o 
   4   0   6    61268.33    55593.42   1307.54 o 
   6   0   6     6756.15     5235.59    304.14 o 
   8   0   6     7370.16     6847.00    282.17 o 
  10   0   6    12982.75    11045.98    390.00 o 
  12   0   6     2527.23     2373.49    203.26 o 
  14   0   6    24936.77    24050.42    978.66 o 
  16   0   6    90075.21    85504.20   2067.47 o 
  18   0   6     3951.83     4419.08    315.58 o 
  20   0   6    12140.02    11860.10    786.29 o 
  22   0   6      847.50      967.44    200.18 o 
  24   0   6      654.52      473.32    194.25 o 
  26   0   6     3419.20     3496.04    336.77 o 
  28   0   6    12696.78    12991.27    602.76 o 
  30   0   6      305.93       92.21    279.68 o 
 -37   1   6       97.68      214.38    210.73 o 
 -35   1   6      618.25      878.29    250.00 o 
 -33   1   6      941.05      885.33    225.57 o 
 -31   1   6     3996.41     4119.57    439.67 o 
 -29   1   6     8452.46     8691.64    570.85 o 
 -27   1   6     4638.96     4029.33    262.45 o 
 -25   1   6     2429.56     2989.49    220.19 o 
 -23   1   6     1034.68     1108.92    140.93 o 
 -21   1   6      335.01      209.11    127.30 o 
 -19   1   6    10685.76     9885.39    326.82 o 
 -17   1   6    10188.16     9517.67    319.96 o 
 -15   1   6    11104.96    10861.74    273.64 o 
 -13   1   6     6599.42     5696.04    152.10 o 
 -11   1   6     8099.24     8658.08    219.69 o 
  -9   1   6     1267.84     1071.41    100.33 o 
  -7   1   6    25362.00    25570.37    487.02 o 
  -5   1   6    24445.08    24583.18    422.08 o 
  -3   1   6    15412.89    14941.22    279.03 o 
  -1   1   6      536.50      502.99     56.42 o 
   1   1   6     8114.32     8472.31    209.09 o 
   3   1   6    14098.64    13457.83    324.68 o 
   5   1   6     3092.10     2962.82    143.51 o 
   7   1   6      194.44      196.17     66.27 o 
   9   1   6     5987.20     5846.04    202.99 o 
  11   1   6    10042.18     9663.72    301.40 o 
  13   1   6     5562.84     4975.88    331.68 o 
  15   1   6    29828.73    30182.48    671.40 o 
  17   1   6     6884.02     6631.19    353.86 o 
  19   1   6     2157.96     2064.39    165.44 o 
  21   1   6       63.15      167.19    108.47 o 
  23   1   6      142.98      285.17    122.43 o 
  25   1   6     1161.69      930.17    158.38 o 
  27   1   6     3447.14     3746.74    365.62 o 
  29   1   6     1054.27     1362.72    339.91 o 
  31   1   6      271.11      492.93    218.06 o 
 -36   2   6      100.84     -186.13    256.12 o 
 -34   2   6      554.44      541.73    212.86 o 
 -32   2   6       45.72     -115.06    149.21 o 
 -30   2   6      549.97      685.74    170.74 o 
 -28   2   6     2689.34     2993.69    246.28 o 
 -26   2   6     1047.25      755.65    140.10 o 
 -24   2   6     5612.47     6027.25    271.86 o 
 -22   2   6     2898.42     2993.16    187.02 o 
 -20   2   6     9929.16    10246.17    369.55 o 
 -18   2   6      868.60     1058.83    110.71 o 
 -16   2   6      157.79      -18.02     75.39 o 
 -14   2   6      488.50      648.73     89.40 o 
 -12   2   6     5820.03     5500.70    182.10 o 
 -10   2   6    10360.54    10159.05    249.15 o 
  -8   2   6     3554.83     3453.56    129.56 o 
  -6   2   6      383.14      295.42     62.44 o 
  -4   2   6    18418.04    17673.74    332.63 o 
  -2   2   6      692.58      604.53     72.72 o 
   0   2   6       58.70        9.49     59.44 o 
   2   2   6      849.16      639.00     94.00 o 
   4   2   6     9366.87    10046.49    337.44 o 
   6   2   6     6684.62     7178.50    245.15 o 
   8   2   6      139.35      101.02     63.12 o 
  10   2   6     5516.80     5563.40    314.50 o 
  12   2   6        9.11     -103.41     68.94 o 
  14   2   6      319.00      298.64     94.43 o 
  16   2   6     6325.37     6518.21    346.60 o 
  18   2   6       29.55      114.15    107.91 o 
  20   2   6       61.85      100.70    126.28 o 
  22   2   6     1537.96     1876.52    196.13 o 
  24   2   6     1263.37     1417.15    311.13 o 
  26   2   6     1793.52     1672.57    269.09 o 
  28   2   6        7.24      188.20    184.23 o 
  30   2   6      406.42     -120.09    188.70 o 
 -35   3   6     1353.76     1059.40    454.35 o 
 -33   3   6     3379.99     2866.35    335.44 o 
 -31   3   6     9261.99     8702.82    521.16 o 
 -29   3   6     2216.79     2336.42    239.18 o 
 -27   3   6      396.96       67.55    134.11 o 
 -25   3   6     2626.56     2560.59    229.93 o 
 -23   3   6      246.85      276.05    137.86 o 
 -21   3   6     2711.60     2540.22    178.05 o 
 -19   3   6    11051.29    11421.60    331.52 o 
 -17   3   6     3470.86     3324.98    173.33 o 
 -15   3   6      285.83      257.49     81.33 o 
 -13   3   6     2964.67     2448.57    138.63 o 
 -11   3   6     1132.11     1300.43     86.55 o 
  -9   3   6    12886.86    13021.19    278.76 o 
  -7   3   6       77.59      127.08     60.93 o 
  -5   3   6    13569.99    13654.29    291.37 o 
  -3   3   6    70021.45    71930.55   1185.42 o 
  -1   3   6    31689.30    29940.75    541.07 o 
   1   3   6      726.01      719.20     95.93 o 
   3   3   6    24485.50    23602.03    514.77 o 
   5   3   6    35935.78    33847.11    695.35 o 
   7   3   6     4069.40     3871.15    196.08 o 
   9   3   6     1612.32     1399.15    136.22 o 
  11   3   6     6136.65     6073.75    270.13 o 
  13   3   6      581.10      632.66    146.90 o 
  15   3   6    32837.27    32353.12    732.99 o 
  17   3   6     1467.59     1336.90    166.82 o 
  19   3   6     2586.64     2954.17    236.45 o 
  21   3   6     7711.72     7954.13    418.88 o 
  23   3   6     1144.89     1305.30    317.52 o 
  25   3   6     4196.86     4525.76    404.89 o 
  27   3   6    14035.12    14929.24    586.73 o 
  29   3   6     1922.53     2298.20    293.85 o 
 -34   4   6     1800.02     1369.78    297.18 o 
 -32   4   6      149.77       41.54    203.61 o 
 -30   4   6     3244.76     3512.17    359.70 o 
 -28   4   6      238.45       84.77    184.61 o 
 -26   4   6     2658.43     2487.61    390.45 o 
 -24   4   6    14160.43    14142.05    599.20 o 
 -22   4   6     5284.06     4758.84    455.04 o 
 -20   4   6    21729.46    22355.11    625.13 o 
 -18   4   6      181.72      140.31    126.74 o 
 -16   4   6      305.31      290.00     99.96 o 
 -14   4   6     7777.53     7180.76    457.70 o 
 -12   4   6    12384.34    11847.58    283.75 o 
 -10   4   6      569.06      533.97     81.01 o 
  -8   4   6    35021.43    35167.41    643.69 o 
  -6   4   6       84.49      108.46     72.34 o 
  -4   4   6     4629.06     4966.62    179.87 o 
  -2   4   6    19567.29    19220.66    436.08 o 
   0   4   6     2872.49     2809.06    131.67 o 
   2   4   6    12181.76    12300.12    346.89 o 
   4   4   6    38901.39    37670.73    781.44 o 
   6   4   6     1859.22     2034.45    184.10 o 
   8   4   6     9897.01     9096.64    308.02 o 
  10   4   6      717.89      799.75    149.12 o 
  12   4   6       34.14       36.12    103.37 o 
  14   4   6     5925.44     6728.27    443.28 o 
  16   4   6     5160.17     5295.91    285.82 o 
  18   4   6      622.45      451.60    172.28 o 
  20   4   6     4379.29     4063.98    340.73 o 
  22   4   6     1504.59     1518.24    233.92 o 
  24   4   6      150.17      -38.14    169.25 o 
  26   4   6     2017.00     2236.44    289.19 o 
 -31   5   6      347.17      -11.29    306.31 o 
 -29   5   6        7.63      -16.20    207.50 o 
 -27   5   6     1086.42      988.42    253.29 o 
 -25   5   6        6.53     -163.65    171.32 o 
 -23   5   6      704.22      511.02    201.97 o 
 -21   5   6      185.35      420.19    185.22 o 
 -19   5   6      767.26      544.79    282.30 o 
 -17   5   6      761.03      598.90    143.74 o 
 -15   5   6     2442.77     2887.71    371.30 o 
 -13   5   6     2084.32     2451.04    220.06 o 
 -11   5   6        4.68      119.31    109.70 o 
  -9   5   6      141.19       94.22     86.57 o 
  -7   5   6     1869.54     2046.29    141.57 o 
  -5   5   6     8853.54    10013.94    282.13 o 
  -3   5   6     2119.83     2512.31    164.60 o 
  -1   5   6     1375.09     1579.15    125.87 o 
   1   5   6     3675.96     3545.86    208.57 o 
   3   5   6     7174.49     7277.67    290.81 o 
   5   5   6     9259.14     9410.83    326.95 o 
   7   5   6     1183.33     1297.54    153.81 o 
   9   5   6        1.66      -64.07    104.85 o 
  11   5   6      352.99      549.73    133.69 o 
  13   5   6      143.32      -86.11    112.31 o 
  15   5   6       68.66       18.11    143.80 o 
  17   5   6      908.87     1043.27    199.33 o 
  19   5   6     1254.53      748.86    224.13 o 
  21   5   6       49.79       -5.84    166.04 o 
  23   5   6        5.54      158.46    184.35 o 
  25   5   6      543.38     1052.36    289.39 o 
 -28   6   6        6.93      104.48    218.83 o 
 -26   6   6     1603.03     1625.95    295.68 o 
 -24   6   6     7253.32     6666.94    535.76 o 
 -22   6   6        1.92     -254.97    169.98 o 
 -20   6   6      380.83      173.91    182.48 o 
 -18   6   6     1194.14     1460.11    322.20 o 
 -16   6   6     1647.93     1466.56    259.12 o 
 -14   6   6      505.20      291.36    235.07 o 
 -12   6   6     1989.40     2023.72    208.43 o 
 -10   6   6       24.89      142.85    129.19 o 
  -8   6   6    12057.55    13055.38    351.10 o 
  -6   6   6     7349.62     7532.46    273.64 o 
  -4   6   6     3765.57     3664.34    291.55 o 
  -2   6   6     5845.55     6292.46    349.36 o 
   0   6   6      312.43      308.16    127.05 o 
   2   6   6     2634.05     2549.34    204.22 o 
   4   6   6    14292.43    14316.98    431.52 o 
   6   6   6     3946.58     3652.01    238.56 o 
   8   6   6     6671.58     7235.52    416.66 o 
  10   6   6     2238.40     2513.91    213.88 o 
  12   6   6      319.75      582.58    174.00 o 
  14   6   6      190.24      131.98    152.11 o 
  16   6   6     1435.67     1732.98    240.87 o 
  18   6   6      177.12      -44.13    198.31 o 
  20   6   6     3282.83     3284.22    364.81 o 
  22   6   6     2137.28     2282.69    441.75 o 
 -25   7   6     1761.47     1724.97    308.76 o 
 -23   7   6      211.42      107.70    204.39 o 
 -21   7   6       95.26     -195.21    185.46 o 
 -19   7   6    12674.83    12424.21    600.01 o 
 -17   7   6     3915.77     4272.69    381.92 o 
 -15   7   6     2460.69     2271.58    291.11 o 
 -13   7   6     9617.32    10127.26    523.07 o 
 -11   7   6        6.69     -101.23    168.60 o 
  -9   7   6     3578.77     2888.34    394.33 o 
  -7   7   6    10623.96    12410.83   1060.29 o 
  -5   7   6     1370.89     1522.30    270.24 o 
  -3   7   6     4268.20     4422.40    262.29 o 
  -1   7   6     2869.31     2929.67    226.14 o 
   1   7   6      691.82      579.95    154.91 o 
   3   7   6     4148.56     3930.00    263.34 o 
   5   7   6    10838.47    12026.91    419.93 o 
   7   7   6       74.33      168.53    140.29 o 
   9   7   6     4817.91     4781.00    333.01 o 
  11   7   6     2412.39     2062.37    338.53 o 
  13   7   6      129.24       18.61    162.44 o 
  15   7   6     3746.37     3779.49    378.67 o 
  17   7   6      495.98      536.63    237.64 o 
  19   7   6     1082.83     1453.14    300.34 o 
 -20   8   6      183.96       87.86    227.01 o 
 -18   8   6      617.89      256.31    289.98 o 
 -16   8   6      119.95      -79.31    266.12 o 
 -14   8   6     2553.90     2530.95    647.66 o 
 -12   8   6      778.16      364.70    334.50 o 
 -10   8   6       74.03      -15.55    257.53 o 
  -8   8   6     1190.23      675.83    307.40 o 
  -6   8   6     2173.61     1949.03    371.17 o 
  -4   8   6     3600.87     3407.53    497.86 o 
  -2   8   6      116.83       40.34    197.73 o 
   0   8   6       62.44       50.18    166.84 o 
   2   8   6      661.81      731.15    177.51 o 
   4   8   6      148.19      -37.72    168.79 o 
   6   8   6     1736.70     1659.17    239.37 o 
   8   8   6      281.70      328.50    192.12 o 
  10   8   6      620.56      272.01    232.21 o 
  12   8   6       39.76       70.74    301.13 o 
  -9   9   6     1101.80     1111.13    361.86 o 
  -7   9   6     1501.94     1096.31    371.45 o 
  -5   9   6      276.56       58.64    328.47 o 
  -3   9   6     4540.78     4558.63    922.43 o 
  -1   9   6      298.16      539.88    321.40 o 
   1   9   6       74.27     -531.07    360.45 o 
   3   9   6      316.28      215.34    531.31 o 
 -37   1   7     1025.40      950.89    276.07 o 
 -35   1   7      882.87     1314.51    254.70 o 
 -33   1   7     8868.11     8424.97    503.03 o 
 -31   1   7     9333.74     9623.06    374.11 o 
 -29   1   7      144.58     -108.72    108.99 o 
 -27   1   7      694.34      484.37    144.02 o 
 -25   1   7       18.76     -132.59     94.55 o 
 -23   1   7     3934.92     4011.78    292.43 o 
 -21   1   7    12849.56    12323.56    298.24 o 
 -19   1   7     9490.83     8631.70    229.17 o 
 -17   1   7      216.21      147.58     61.86 o 
 -15   1   7    27920.61    27578.29    499.46 o 
 -13   1   7      992.38      762.55     77.73 o 
 -11   1   7    17939.02    17531.97    367.84 o 
  -9   1   7    14571.83    13857.93    318.63 o 
  -7   1   7    18882.97    19135.02    432.94 o 
  -5   1   7    11138.60    10054.72    229.22 o 
  -3   1   7    27486.49    27476.44    477.24 o 
  -1   1   7       32.65       24.83     47.74 o 
   1   1   7      202.65      130.64     51.95 o 
   3   1   7    63293.33    61331.06   1017.23 o 
   5   1   7     7384.23     8500.38    256.26 o 
   7   1   7    11911.73    12561.50    579.93 o 
   9   1   7      258.25      187.07     70.66 o 
  11   1   7      699.26      592.52     93.26 o 
  13   1   7    68807.13    64018.13   1119.63 o 
  15   1   7    19684.78    19032.37    493.10 o 
  17   1   7      501.01      312.96     90.54 o 
  19   1   7     1090.38     1156.26    141.26 o 
  21   1   7       16.04     -117.16     99.55 o 
  23   1   7      868.38     1172.19    197.35 o 
  25   1   7     9552.96    10571.89    449.22 o 
  27   1   7      217.65      189.42    198.32 o 
  29   1   7      405.87      229.56    244.68 o 
 -36   2   7     1627.98     1146.87    252.45 o 
 -34   2   7     4560.21     3933.78    321.58 o 
 -32   2   7     2573.91     2645.24    331.82 o 
 -30   2   7      429.73      150.17    144.02 o 
 -28   2   7     5302.29     5828.50    326.98 o 
 -26   2   7    19220.88    19378.29    574.86 o 
 -24   2   7     7516.43     7369.00    338.15 o 
 -22   2   7    20373.14    20713.41    494.09 o 
 -20   2   7     5880.68     5250.68    226.97 o 
 -18   2   7      746.41      777.88    100.36 o 
 -16   2   7    20082.35    19208.10    430.39 o 
 -14   2   7    33742.78    33829.55    669.15 o 
 -12   2   7     3086.54     4016.28    200.07 o 
 -10   2   7    19900.67    18326.45    455.72 o 
  -8   2   7    12829.79    11597.36    322.92 o 
  -6   2   7     1344.18     1363.18     76.88 o 
  -4   2   7     9779.55     8372.20    194.37 o 
  -2   2   7    11874.89    11537.99    270.10 o 
   0   2   7     4056.18     3453.95    194.41 o 
   2   2   7    73544.48    73463.79   1475.22 o 
   4   2   7       14.39      -73.11     66.44 o 
   6   2   7     5526.26     6435.47    347.55 o 
   8   2   7     9617.67     8558.63    358.99 o 
  10   2   7     2413.17     2699.12    158.08 o 
  12   2   7     2423.88     2766.21    158.21 o 
  14   2   7    11356.02    11167.90    314.65 o 
  16   2   7     6239.90     6003.68    299.81 o 
  18   2   7    17019.41    17560.46    718.58 o 
  20   2   7      125.17       -8.23    128.28 o 
  22   2   7      144.40       51.55    126.19 o 
  24   2   7      508.84      503.30    178.11 o 
  26   2   7     6278.13     7397.64    438.49 o 
  28   2   7      175.70      360.12    193.88 o 
 -35   3   7     1906.51     1442.71    286.66 o 
 -33   3   7     1048.54     1022.13    256.00 o 
 -31   3   7     1472.18     1524.47    255.51 o 
 -29   3   7      730.20      625.68    191.01 o 
 -27   3   7        5.80       35.02    133.78 o 
 -25   3   7     2980.75     3052.52    242.86 o 
 -23   3   7      365.15      266.00    134.23 o 
 -21   3   7       17.08      111.51     97.23 o 
 -19   3   7      401.33      196.91     90.45 o 
 -17   3   7      318.56      395.55     89.52 o 
 -15   3   7       17.76       26.81     69.04 o 
 -13   3   7      963.62     1007.11     95.19 o 
 -11   3   7    13877.89    14894.99    306.71 o 
  -9   3   7      169.72      185.06     56.84 o 
  -7   3   7     9076.08     9528.84    228.57 o 
  -5   3   7     2426.78     2454.43    177.19 o 
  -3   3   7       68.95       51.82     55.59 o 
  -1   3   7      469.12      493.02     83.76 o 
   1   3   7    15276.64    15073.43    368.45 o 
   3   3   7      419.03      712.48    111.04 o 
   5   3   7        8.30       59.29     80.13 o 
   7   3   7     9385.78     9580.96    302.19 o 
   9   3   7       54.49       87.24     92.86 o 
  11   3   7       62.31      -17.82    100.68 o 
  13   3   7     1568.76     1470.52    189.31 o 
  15   3   7     3033.90     3058.89    246.43 o 
  17   3   7     2262.22     2059.29    193.92 o 
  19   3   7       20.60      230.55    128.14 o 
  21   3   7      541.53      505.80    177.76 o 
  23   3   7       89.16      439.31    236.95 o 
  25   3   7     2311.00     2116.17    313.04 o 
  27   3   7     1084.50     1070.02    232.32 o 
 -34   4   7       86.97       18.82    221.18 o 
 -32   4   7     3366.74     3141.26    354.09 o 
 -30   4   7      214.78      271.69    202.52 o 
 -28   4   7     2690.88     2608.31    300.89 o 
 -26   4   7     3857.14     4006.81    404.00 o 
 -24   4   7      868.63     1010.54    247.90 o 
 -22   4   7      589.03      433.58    149.75 o 
 -20   4   7      755.27      588.10    211.02 o 
 -18   4   7      390.60      453.81    138.47 o 
 -16   4   7      242.88      133.13     92.94 o 
 -14   4   7     7291.70     6753.57    244.83 o 
 -12   4   7     1307.80     1355.96    100.14 o 
 -10   4   7     6064.82     5900.49    192.71 o 
  -8   4   7    12715.53    12552.94    296.29 o 
  -6   4   7     3520.88     3933.21    162.53 o 
  -4   4   7     1561.08     1678.65    124.50 o 
  -2   4   7     4646.86     4475.96    186.60 o 
   0   4   7       18.35       35.35     84.97 o 
   2   4   7    32606.29    32666.93    692.89 o 
   4   4   7    18551.83    19020.09    577.90 o 
   6   4   7     1088.39     1185.06    147.40 o 
   8   4   7    11426.08    11429.65    354.09 o 
  10   4   7     1016.38     1009.26    145.13 o 
  12   4   7      120.35       89.96    115.88 o 
  14   4   7     1872.68     2200.58    346.27 o 
  16   4   7       52.17       87.20    122.61 o 
  18   4   7     3684.72     4305.32    342.88 o 
  20   4   7     1754.38     2277.22    257.20 o 
  22   4   7      132.13      258.84    176.67 o 
  24   4   7     2387.12     2507.86    379.10 o 
  26   4   7      966.93      895.79    281.70 o 
 -33   5   7     9307.15     7786.76    554.74 o 
 -31   5   7     5239.71     5202.35    547.02 o 
 -29   5   7       24.46        8.88    193.55 o 
 -27   5   7     6467.63     5671.60    437.30 o 
 -25   5   7     3232.77     2817.81    441.37 o 
 -23   5   7     3443.33     3088.05    432.46 o 
 -21   5   7    43010.03    41523.28   1204.71 o 
 -19   5   7     1806.10     1573.47    193.55 o 
 -17   5   7      336.16      425.03    140.86 o 
 -15   5   7     7498.54     7637.43    341.43 o 
 -13   5   7      554.21      775.69    243.77 o 
 -11   5   7     8270.25     8290.01    254.62 o 
  -9   5   7     5588.22     5404.77    212.16 o 
  -7   5   7    20275.17    21786.58    464.34 o 
  -5   5   7    37137.28    38533.41    720.94 o 
  -3   5   7    12520.61    12625.39    351.14 o 
  -1   5   7      578.34      617.11    141.40 o 
   1   5   7     2474.16     2402.45    181.08 o 
   3   5   7    16243.84    16277.85    444.82 o 
   5   5   7     2324.30     2435.12    261.44 o 
   7   5   7     4589.76     5141.51    383.99 o 
   9   5   7      514.72      691.42    138.23 o 
  11   5   7      301.23      265.58    123.83 o 
  13   5   7     1529.60     1748.77    187.65 o 
  15   5   7     1344.39     1614.25    215.30 o 
  17   5   7       17.73      -57.56    148.21 o 
  19   5   7      108.37     -128.63    157.88 o 
  21   5   7     1952.02     2378.16    279.86 o 
  23   5   7      878.26      834.50    226.78 o 
 -30   6   7        2.54     -182.68    276.92 o 
 -28   6   7       53.44     -140.30    203.59 o 
 -26   6   7     1676.03     1808.41    296.72 o 
 -24   6   7      842.11      655.54    233.52 o 
 -22   6   7     3035.51     2834.16    316.10 o 
 -20   6   7     2110.41     1953.72    272.59 o 
 -18   6   7      274.93      140.19    185.47 o 
 -16   6   7     1803.79     1738.94    283.45 o 
 -14   6   7     3312.91     3205.50    267.23 o 
 -12   6   7        4.69       36.75    130.38 o 
 -10   6   7     1696.15     1731.33    195.15 o 
  -8   6   7        6.22      -94.36     99.05 o 
  -6   6   7     4600.46     5013.02    256.71 o 
  -4   6   7     2424.51     2714.94    201.15 o 
  -2   6   7     5956.90     6585.60    301.57 o 
   0   6   7      883.01      988.95    152.83 o 
   2   6   7     2869.59     3191.57    221.51 o 
   4   6   7      628.91      742.62    148.01 o 
   6   6   7     3994.28     4195.48    256.82 o 
   8   6   7      578.41      414.24    171.95 o 
  10   6   7      457.54      636.05    149.43 o 
  12   6   7      693.71      410.93    165.70 o 
  14   6   7      881.02      872.31    192.81 o 
  16   6   7     1042.82      789.85    222.08 o 
  18   6   7     3022.52     3674.54    325.81 o 
  20   6   7       18.89      232.76    214.99 o 
  22   6   7     1221.13     1524.94    297.60 o 
 -25   7   7      159.08      160.73    228.89 o 
 -23   7   7      170.54      140.27    210.74 o 
 -21   7   7      547.23      471.22    215.75 o 
 -19   7   7      174.63      222.08    382.87 o 
 -17   7   7      516.88      263.74    237.93 o 
 -15   7   7     2891.06     3870.31    438.08 o 
 -13   7   7     1089.80     1838.11    500.20 o 
 -11   7   7        4.00       29.53    352.34 o 
  -9   7   7     3352.46     3291.97    414.39 o 
  -7   7   7     1112.04     1222.42    367.30 o 
  -5   7   7      315.11      661.55    174.89 o 
  -3   7   7     1833.31     1945.84    222.73 o 
  -1   7   7     3300.21     3569.39    263.37 o 
   1   7   7        9.18      -37.23    131.36 o 
   3   7   7      294.89      238.72    142.29 o 
   5   7   7      389.18      414.71    153.23 o 
   7   7   7      675.99      815.28    166.42 o 
   9   7   7      293.03      228.30    162.36 o 
  11   7   7      569.83      377.63    182.09 o 
  13   7   7      522.86      538.80    198.68 o 
  15   7   7      844.48      757.25    262.69 o 
  17   7   7      430.37      126.51    212.60 o 
 -20   8   7     2668.97     3573.23    396.44 o 
 -18   8   7      262.57       -2.63    324.05 o 
 -16   8   7     3748.34     3896.66    506.80 o 
 -14   8   7     2132.00     2534.70    889.17 o 
 -12   8   7       92.23       12.67    262.25 o 
 -10   8   7     7726.48     6953.08    701.64 o 
  -8   8   7     4408.95     4419.94    506.32 o 
  -6   8   7      862.31      882.35    314.87 o 
  -4   8   7     4461.95     4958.85    615.00 o 
  -2   8   7      566.21      759.47    293.94 o 
   0   8   7      783.18      807.10    206.18 o 
   2   8   7     3368.54     3244.82    280.69 o 
   4   8   7      130.93      304.02    161.45 o 
   6   8   7     1228.11     1168.19    223.83 o 
   8   8   7     2721.28     2906.65    392.58 o 
  10   8   7      183.55      -81.86    203.81 o 
  12   8   7      211.26      537.77    248.86 o 
  -9   9   7     1304.61     1584.70    402.40 o 
  -7   9   7      294.57      424.29    316.90 o 
  -5   9   7      433.83      558.18    321.75 o 
  -3   9   7      425.41      429.08    319.24 o 
  -1   9   7        8.14      -13.67    304.08 o 
   1   9   7      221.73      -34.97    386.16 o 
 -34   0   8     2922.06     2939.81    402.03 o 
 -32   0   8      453.24      455.89    243.80 o 
 -30   0   8      899.51     1586.72    286.89 o 
 -28   0   8    11292.98    12504.24    486.56 o 
 -26   0   8       14.36      -14.37    128.70 o 
 -24   0   8      360.07      423.60    160.98 o 
 -22   0   8     3173.43     3000.57    219.96 o 
 -20   0   8     3675.43     4017.26    237.68 o 
 -18   0   8     4052.34     3194.48    205.05 o 
 -16   0   8     4377.23     4471.99    254.63 o 
 -14   0   8     6031.26     6797.39    254.11 o 
 -12   0   8    46039.36    47628.83   1125.19 o 
 -10   0   8    42316.49    39501.18    936.89 o 
  -8   0   8    39594.15    38610.20   1118.14 o 
  -6   0   8      230.23      237.99     80.89 o 
  -4   0   8     9503.21     8786.80    282.09 o 
  -2   0   8     4268.51     4614.64    201.67 o 
   0   0   8   147251.02   140257.66   3141.03 o 
   2   0   8       81.55       16.15     77.44 o 
   4   0   8    50388.70    48759.58   1181.81 o 
   6   0   8    40867.18    36870.36    939.19 o 
   8   0   8     2372.43     1789.67    220.90 o 
  10   0   8    23872.18    22636.68    665.71 o 
  12   0   8    42542.99    40406.38   1072.46 o 
  14   0   8       78.63      -51.66    124.41 o 
  16   0   8    96435.56    91708.38   2225.65 o 
  18   0   8     2728.52     2562.35    267.64 o 
  20   0   8      238.65      182.99    157.15 o 
  22   0   8     3186.13     2796.41    299.86 o 
  24   0   8     2861.45     3283.71    333.46 o 
  26   0   8     2999.45     2818.96    331.37 o 
  28   0   8     2587.87     2398.28    422.43 o 
 -37   1   8      527.32      428.95    219.41 o 
 -35   1   8     3430.79     3484.68    344.14 o 
 -33   1   8     1697.90     1845.98    303.88 o 
 -31   1   8     2015.29     1951.13    228.57 o 
 -29   1   8     2681.09     2554.70    198.69 o 
 -27   1   8     5077.73     5081.26    305.29 o 
 -25   1   8     1025.09     1005.68    137.74 o 
 -23   1   8     8114.83     7981.34    243.60 o 
 -21   1   8     1997.90     1803.77    121.57 o 
 -19   1   8     4351.74     4561.79    167.43 o 
 -17   1   8    15226.45    15471.50    321.88 o 
 -15   1   8     2893.09     3569.57    214.16 o 
 -13   1   8    31594.03    33088.47    575.37 o 
 -11   1   8    15839.57    14870.68    291.84 o 
  -9   1   8     2537.27     2345.21    120.38 o 
  -7   1   8    14825.43    14220.84    275.01 o 
  -5   1   8     6292.06     5657.57    245.61 o 
  -3   1   8    50350.24    51747.70    855.45 o 
  -1   1   8     5925.31     5489.89    157.33 o 
   1   1   8      269.27      584.61     76.73 o 
   3   1   8    17584.73    18058.04    378.08 o 
   5   1   8    12368.26    11215.23    413.82 o 
   7   1   8     3694.74     4274.07    173.18 o 
   9   1   8      621.27      749.64     95.91 o 
  11   1   8     9014.39     8618.07    259.96 o 
  13   1   8    18467.55    18195.10    422.64 o 
  15   1   8     7037.01     6814.47    276.62 o 
  17   1   8      331.38       80.60     89.03 o 
  19   1   8     6010.04     5877.06    301.75 o 
  21   1   8      279.29      329.09    123.08 o 
  23   1   8     5483.25     5443.44    424.14 o 
  25   1   8      414.00      400.91    159.57 o 
  27   1   8      304.26      355.44    216.98 o 
  29   1   8      200.82      -20.34    183.36 o 
 -38   2   8      355.45      793.36    332.30 o 
 -36   2   8      132.82       94.79    200.76 o 
 -34   2   8      333.13      262.29    167.85 o 
 -32   2   8     1186.86     1331.46    243.15 o 
 -30   2   8       11.78       66.16    135.51 o 
 -28   2   8      299.61      228.31    142.19 o 
 -26   2   8     1561.11     1692.37    197.55 o 
 -24   2   8       48.08       36.08     98.75 o 
 -22   2   8      430.20      610.22    171.28 o 
 -20   2   8      155.73      -24.94    107.99 o 
 -18   2   8    11989.74    12394.53    383.71 o 
 -16   2   8       27.63      -45.16     82.27 o 
 -14   2   8    12424.78    13649.08    389.09 o 
 -12   2   8     8284.71     8793.59    287.52 o 
 -10   2   8       91.48      125.32     53.18 o 
  -8   2   8    11909.89    11108.02    269.60 o 
  -6   2   8     1463.84     1516.28     92.06 o 
  -4   2   8     9014.67     9162.29    209.27 o 
  -2   2   8      909.20      961.92     84.36 o 
   0   2   8     9575.31     9650.90    220.96 o 
   2   2   8      242.08      217.84     76.66 o 
   4   2   8    11102.73    14101.98    305.84 o 
   6   2   8     6555.29     6735.43    204.30 o 
   8   2   8     2670.61     3318.60    156.11 o 
  10   2   8     3021.02     2982.41    159.90 o 
  12   2   8     1027.28     1339.19    127.15 o 
  14   2   8      103.82      325.85    109.85 o 
  16   2   8     4801.35     5419.47    274.18 o 
  18   2   8      286.63      242.96    121.10 o 
  20   2   8      866.48      761.59    173.57 o 
  22   2   8      519.11      121.19    134.36 o 
  24   2   8      117.06      155.24    170.21 o 
  26   2   8        5.87       57.76    175.52 o 
  28   2   8     1287.86     1342.78    405.93 o 
 -37   3   8      492.53       87.87    289.39 o 
 -35   3   8     3194.98     3365.92    420.03 o 
 -33   3   8     6711.99     6277.45    383.98 o 
 -31   3   8       45.78     -176.50    163.71 o 
 -29   3   8      331.42      327.09    155.94 o 
 -27   3   8     1114.12     1486.71    197.49 o 
 -25   3   8     6178.43     6334.91    333.43 o 
 -23   3   8    21836.67    22161.90    774.77 o 
 -21   3   8     1732.14     1849.82    185.72 o 
 -19   3   8      219.02      134.76     85.86 o 
 -17   3   8     5297.33     4926.10    201.82 o 
 -15   3   8       10.80      180.05     83.51 o 
 -13   3   8     8251.92     7736.10    328.42 o 
 -11   3   8      438.26      737.79     82.91 o 
  -9   3   8    18293.88    19049.77    373.79 o 
  -7   3   8    39908.91    39629.86    692.21 o 
  -5   3   8    16693.84    15698.94    326.07 o 
  -3   3   8     3706.18     3812.62    169.27 o 
  -1   3   8     8401.88     7853.04    246.49 o 
   1   3   8    43353.48    42840.47    841.40 o 
   3   3   8     1000.34      964.29    111.53 o 
   5   3   8    80701.84    83343.55   1543.75 o 
   7   3   8     2561.55     2433.39    169.09 o 
   9   3   8     6315.60     6160.77    272.31 o 
  11   3   8    31256.83    30826.90    696.18 o 
  13   3   8     5245.49     5286.09    272.84 o 
  15   3   8     5742.25     5630.81    296.05 o 
  17   3   8     7146.51     7496.66    438.35 o 
  19   3   8      170.48       26.96    129.22 o 
  21   3   8     3498.40     3445.62    345.76 o 
  23   3   8    10895.32    11011.98    516.41 o 
  25   3   8       67.14       26.85    180.77 o 
  27   3   8     3811.74     4016.87    357.42 o 
 -34   4   8      737.22      799.37    263.17 o 
 -32   4   8       77.84       46.42    201.99 o 
 -30   4   8     1843.49     1837.07    382.98 o 
 -28   4   8     3794.14     3543.21    336.70 o 
 -26   4   8      352.32      326.83    157.01 o 
 -24   4   8    12963.55    12275.41    453.97 o 
 -22   4   8      319.39      289.90    208.94 o 
 -20   4   8      828.38      915.22    163.10 o 
 -18   4   8    17590.70    18315.19    583.19 o 
 -16   4   8       31.50       60.09    113.65 o 
 -14   4   8      829.68      959.97    109.87 o 
 -12   4   8     3663.42     3595.26    213.75 o 
 -10   4   8     4803.61     4658.43    252.00 o 
  -8   4   8    42813.80    42918.97    764.90 o 
  -6   4   8     2798.38     2821.24    139.11 o 
  -4   4   8     3650.65     3891.29    161.78 o 
  -2   4   8     3086.49     2689.32    143.92 o 
   0   4   8     2996.30     2757.21    172.01 o 
   2   4   8     3540.78     3717.08    293.08 o 
   4   4   8    18712.75    18598.25    467.32 o 
   6   4   8     3729.92     3366.66    206.45 o 
   8   4   8        3.98      102.95    101.76 o 
  10   4   8       84.03       55.50    110.85 o 
  12   4   8      425.45      558.15    136.10 o 
  14   4   8     2215.74     2552.76    211.46 o 
  16   4   8     6993.49     8412.10    378.79 o 
  18   4   8      533.79      566.74    182.29 o 
  20   4   8       82.61      100.77    160.47 o 
  22   4   8     1104.55     1400.73    232.14 o 
  24   4   8     7661.22     7780.13    725.58 o 
  26   4   8      167.83       62.41    193.62 o 
 -33   5   8       30.29       53.43    240.06 o 
 -31   5   8      163.91      182.78    223.12 o 
 -29   5   8      126.78     -236.30    183.76 o 
 -27   5   8      193.84      440.83    216.67 o 
 -25   5   8       86.12      170.78    189.74 o 
 -23   5   8      366.17      551.78    261.93 o 
 -21   5   8      517.61      483.07    187.17 o 
 -19   5   8      757.86      451.88    153.55 o 
 -17   5   8      714.06      624.01    151.79 o 
 -15   5   8     1793.92     1862.54    256.72 o 
 -13   5   8     5025.38     5166.89    290.30 o 
 -11   5   8     3395.49     3735.93    177.01 o 
  -9   5   8    12134.86    12267.73    315.59 o 
  -7   5   8      420.63      450.53    102.07 o 
  -5   5   8        4.18      -95.50     83.20 o 
  -3   5   8      642.67     1011.85    136.43 o 
  -1   5   8       68.77      217.38    107.90 o 
   1   5   8     1424.14     1343.45    151.84 o 
   3   5   8       14.82      110.09    107.63 o 
   5   5   8     1168.46     1419.38    156.92 o 
   7   5   8      115.26       72.23    110.49 o 
   9   5   8      317.00      168.82    121.02 o 
  11   5   8       39.49      209.11    128.02 o 
  13   5   8      170.97      271.17    134.38 o 
  15   5   8        7.42       -6.83    147.61 o 
  17   5   8       66.52      -82.90    156.55 o 
  19   5   8        0.04      -44.30    161.19 o 
  21   5   8       66.63     -128.45    170.22 o 
  23   5   8       11.70      -21.30    186.85 o 
 -30   6   8     2478.69     2323.71    416.31 o 
 -28   6   8     1342.26      940.83    266.30 o 
 -26   6   8       54.62       29.63    196.90 o 
 -24   6   8     2390.10     2529.39    451.56 o 
 -22   6   8     1506.54     1682.72    278.03 o 
 -20   6   8     1150.93     1050.05    233.07 o 
 -18   6   8     2353.85     2737.02    300.95 o 
 -16   6   8      433.01      467.74    186.55 o 
 -14   6   8     1424.68     1433.49    240.86 o 
 -12   6   8     8879.13     9846.06    403.86 o 
 -10   6   8     9326.61     9706.56    534.08 o 
  -8   6   8     3317.73     3475.58    215.68 o 
  -6   6   8     5402.59     5579.50    270.62 o 
  -4   6   8     4667.07     5167.29    297.57 o 
  -2   6   8     2445.29     2349.42    339.77 o 
   0   6   8    11268.88    11783.82    388.66 o 
   2   6   8       16.05      -70.08    109.92 o 
   4   6   8     3410.67     3595.81    238.60 o 
   6   6   8     5893.68     5832.39    314.62 o 
   8   6   8       37.37       55.30    125.39 o 
  10   6   8     2011.70     2214.82    214.24 o 
  12   6   8      999.88      623.55    186.77 o 
  14   6   8     1262.60     1529.83    227.50 o 
  16   6   8     5146.14     5151.35    364.07 o 
  18   6   8     2675.82     2777.28    299.76 o 
  20   6   8       13.48       19.31    186.08 o 
 -25   7   8     1206.77     1566.84    297.26 o 
 -23   7   8     7371.22     8067.33   1019.04 o 
 -21   7   8      186.17      102.19    210.67 o 
 -19   7   8       56.71     -143.47    179.41 o 
 -17   7   8       54.83      228.82    204.27 o 
 -15   7   8      138.69      140.27    193.98 o 
 -13   7   8     2554.81     2700.01    473.82 o 
 -11   7   8     4071.09     4935.29    501.70 o 
  -9   7   8       16.91      287.45    194.84 o 
  -7   7   8     8698.31     9488.89    507.51 o 
  -5   7   8     1675.52     2027.66    229.17 o 
  -3   7   8     3901.29     3977.68    295.77 o 
  -1   7   8      376.77      487.81    150.59 o 
   1   7   8     1189.75     1010.83    171.38 o 
   3   7   8       84.92       72.49    134.82 o 
   5   7   8     2249.59     2170.85    213.30 o 
   7   7   8      205.22      177.69    139.27 o 
   9   7   8        7.22      135.33    155.63 o 
  11   7   8      319.49      466.30    185.72 o 
  13   7   8     2355.06     2248.57    285.26 o 
  15   7   8     1695.21     1910.55    260.25 o 
  17   7   8       54.69     -243.79    199.79 o 
 -20   8   8       24.61     -284.34    257.03 o 
 -18   8   8     1548.58      974.96    345.32 o 
 -16   8   8      843.61      965.63    340.73 o 
 -14   8   8      520.81      230.93    347.96 o 
 -12   8   8       23.16       98.15    263.62 o 
 -10   8   8       14.00       30.25    262.89 o 
  -8   8   8     3614.20     2850.77    435.73 o 
  -6   8   8      510.41      589.98    298.83 o 
  -4   8   8      660.27      132.19    267.28 o 
  -2   8   8      756.29      507.90    223.89 o 
   0   8   8      877.11      880.62    207.58 o 
   2   8   8      493.13      296.66    182.44 o 
   4   8   8      281.73      380.61    167.91 o 
   6   8   8      206.94      410.04    192.73 o 
   8   8   8      156.53      152.54    178.06 o 
  10   8   8      697.10      584.60    212.80 o 
  -9   9   8        0.16     -274.45    275.00 o 
  -7   9   8      214.65      831.73    594.38 o 
  -5   9   8     2265.77     1935.81    398.38 o 
  -3   9   8        8.07      133.67    294.76 o 
  -1   9   8     1245.32      453.97    326.22 o 
 -39   1   9      548.59      160.40    263.55 o 
 -37   1   9     2103.01     2173.08    308.51 o 
 -35   1   9     1956.22     1798.85    316.81 o 
 -33   1   9     3988.67     4315.51    618.08 o 
 -31   1   9      973.95      958.21    215.59 o 
 -29   1   9       63.85       66.41    106.76 o 
 -27   1   9       60.83     -108.73     98.27 o 
 -25   1   9    15870.77    15856.68    464.62 o 
 -23   1   9     1856.13     2051.88    134.20 o 
 -21   1   9    13406.89    13491.17    333.45 o 
 -19   1   9    27488.95    25978.18    495.01 o 
 -17   1   9      914.30     1023.68     89.44 o 
 -15   1   9    14057.85    13792.49    287.20 o 
 -13   1   9    20198.55    18986.15    370.18 o 
 -11   1   9       95.93      109.95     45.24 o 
  -9   1   9    41988.55    42031.35    705.09 o 
  -7   1   9    56534.38    55003.96    905.74 o 
  -5   1   9      322.85      313.62     52.94 o 
  -3   1   9    29492.76    28159.86    501.21 o 
  -1   1   9    17806.56    16241.70    325.44 o 
   1   1   9    21643.82    22245.39    423.98 o 
   3   1   9    82521.43    79957.00   1317.51 o 
   5   1   9     5345.74     5406.98    192.58 o 
   7   1   9     1146.88     1416.34    359.52 o 
   9   1   9    18125.51    16375.53    375.13 o 
  11   1   9     9000.98     8350.90    372.80 o 
  13   1   9    12384.11    12435.06    340.08 o 
  15   1   9     6096.73     6401.11    267.58 o 
  17   1   9     4423.05     3583.14    261.23 o 
  19   1   9     1561.81     1769.61    188.85 o 
  21   1   9     1136.44     1030.04    141.26 o 
  23   1   9       40.44     -105.47    129.29 o 
  25   1   9     2356.01     2315.63    241.87 o 
  27   1   9      665.77      314.75    233.85 o 
 -38   2   9      659.80      524.87    240.55 o 
 -36   2   9     3290.10     3438.50    465.89 o 
 -34   2   9     1638.13     1341.03    217.35 o 
 -32   2   9     5000.80     5018.86    330.26 o 
 -30   2   9     5360.90     5854.24    343.54 o 
 -28   2   9     1074.68      902.90    170.74 o 
 -26   2   9     7148.04     7492.27    378.69 o 
 -24   2   9     6091.71     6041.79    258.92 o 
 -22   2   9       17.10     -137.11     91.41 o 
 -20   2   9    25039.92    24105.39    583.01 o 
 -18   2   9     2965.66     3204.97    161.41 o 
 -16   2   9     2109.04     2243.73    138.68 o 
 -14   2   9    58177.22    55847.80   1184.58 o 
 -12   2   9    34015.83    32871.07    744.00 o 
 -10   2   9    30921.69    32109.71    628.80 o 
  -8   2   9     6308.20     4898.46    171.13 o 
  -6   2   9     4072.11     4010.56    131.54 o 
  -4   2   9     1573.54     1575.61     97.54 o 
  -2   2   9    42308.91    39432.24    682.94 o 
   0   2   9     1190.84     1410.51    177.54 o 
   2   2   9    85788.66    87329.55   1577.02 o 
   4   2   9    25403.89    26297.45    501.20 o 
   6   2   9     3241.34     3399.60    185.66 o 
   8   2   9     1562.78     1414.73    185.16 o 
  10   2   9    13657.35    13386.03    366.52 o 
  12   2   9      129.68      134.73    123.61 o 
  14   2   9    26121.70    25885.19    558.69 o 
  16   2   9     2392.69     2868.69    219.14 o 
  18   2   9      152.04       86.74    120.44 o 
  20   2   9     1096.06     1074.25    192.65 o 
  22   2   9     1844.09     1748.70    298.00 o 
  24   2   9       25.51      106.46    164.99 o 
  26   2   9     1464.37     1663.90    259.42 o 
  28   2   9     1372.94     1967.90    277.24 o 
 -37   3   9        7.29      217.70    282.37 o 
 -35   3   9        0.77     -151.53    205.37 o 
 -33   3   9     2926.90     2156.43    257.10 o 
 -31   3   9      171.44      110.03    151.30 o 
 -29   3   9     1386.12     1047.20    182.81 o 
 -27   3   9     3985.27     3774.35    278.20 o 
 -25   3   9      219.63      231.13    135.34 o 
 -23   3   9      436.78      787.08    154.65 o 
 -21   3   9     8131.44     8041.42    345.45 o 
 -19   3   9      171.67      197.70    118.21 o 
 -17   3   9      281.59      243.74    111.73 o 
 -15   3   9     1023.91     1299.66    325.86 o 
 -13   3   9      207.94      247.06    146.52 o 
 -11   3   9     8815.27     9278.11    313.50 o 
  -9   3   9      548.31      475.66     80.71 o 
  -7   3   9     4927.66     4962.02    161.89 o 
  -5   3   9      795.19      823.14     79.22 o 
  -3   3   9        8.04        3.27     51.92 o 
  -1   3   9      395.26      322.84     87.60 o 
   1   3   9     6151.48     6483.97    271.91 o 
   3   3   9     4700.45     4794.87    218.09 o 
   5   3   9      714.66      573.37    112.12 o 
   7   3   9      163.11      201.41    143.17 o 
   9   3   9      374.54      370.49    172.60 o 
  11   3   9     4423.94     4832.09    256.81 o 
  13   3   9      342.44      436.91    154.90 o 
  15   3   9      836.89      714.63    142.91 o 
  17   3   9     6036.30     5451.03    302.60 o 
  19   3   9       32.99       49.35    139.96 o 
  21   3   9     1161.13     1235.00    217.06 o 
  23   3   9       25.26       69.56    168.15 o 
  25   3   9       31.84      -30.62    181.08 o 
 -34   4   9     5044.37     4496.07    634.81 o 
 -32   4   9      670.21      428.76    231.32 o 
 -30   4   9     2117.23     1703.29    279.93 o 
 -28   4   9      146.50      228.37    215.71 o 
 -26   4   9     5819.48     5714.30    345.06 o 
 -24   4   9     2927.53     2858.62    250.44 o 
 -22   4   9       74.20     -173.55    115.70 o 
 -20   4   9    10587.38    10259.53    402.04 o 
 -18   4   9      340.55      289.98    138.50 o 
 -16   4   9       46.39      169.74    119.20 o 
 -14   4   9     6253.59     5968.25    292.56 o 
 -12   4   9    22417.60    22528.63    447.46 o 
 -10   4   9      178.42      108.51     69.32 o 
  -8   4   9     4736.43     4649.57    189.83 o 
  -6   4   9     3434.39     3272.85    149.98 o 
  -4   4   9      464.82      493.99     82.16 o 
  -2   4   9    12954.20    12407.88    321.29 o 
   0   4   9      866.74      862.66    120.57 o 
   2   4   9      743.97      396.38    108.01 o 
   4   4   9    22075.52    21165.43    517.96 o 
   6   4   9     2070.39     2308.50    212.44 o 
   8   4   9     1551.35     1399.39    160.01 o 
  10   4   9     1048.66     1227.37    158.55 o 
  12   4   9        0.33      -81.41    108.25 o 
  14   4   9     5956.32     5970.96    312.73 o 
  16   4   9     2907.61     3241.82    251.25 o 
  18   4   9      693.81      598.43    187.74 o 
  20   4   9     2275.54     2425.08    383.20 o 
  22   4   9     1237.86     1423.42    286.09 o 
  24   4   9     1533.48     1793.76    272.31 o 
 -33   5   9     1299.64     1270.06    303.36 o 
 -31   5   9     5674.31     5994.00    468.30 o 
 -29   5   9     1344.18     1271.09    259.65 o 
 -27   5   9     2572.60     2533.15    394.68 o 
 -25   5   9    10811.13    11316.16    577.30 o 
 -23   5   9     3106.39     3060.15    265.40 o 
 -21   5   9     4302.88     4761.02    308.93 o 
 -19   5   9     3046.01     2967.70    247.48 o 
 -17   5   9      194.88      149.52    133.95 o 
 -15   5   9     9831.45    10064.12    395.90 o 
 -13   5   9     7332.26     7948.38    385.83 o 
 -11   5   9     1017.82     1086.47    131.89 o 
  -9   5   9    20730.50    21083.50    453.15 o 
  -7   5   9    22023.77    22043.28    468.80 o 
  -5   5   9     3374.34     3494.15    184.03 o 
  -3   5   9     6925.83     6861.60    281.66 o 
  -1   5   9     7816.53     7314.08    290.55 o 
   1   5   9      166.51      126.50    108.16 o 
   3   5   9     7456.72     7477.33    312.07 o 
   5   5   9     4477.19     4141.90    243.78 o 
   7   5   9     1742.59     1774.85    242.59 o 
   9   5   9     1333.37     1395.88    172.17 o 
  11   5   9     1847.84     1588.68    187.65 o 
  13   5   9     2060.95     1944.18    205.20 o 
  15   5   9     1443.77     1690.13    229.42 o 
  17   5   9       28.92      207.02    170.76 o 
  19   5   9      947.66     1153.61    231.43 o 
  21   5   9     5605.64     6089.76    414.24 o 
  23   5   9      295.09      696.01    229.36 o 
 -30   6   9      374.14      626.88    252.85 o 
 -28   6   9      170.87      247.89    220.92 o 
 -26   6   9     2229.30     1940.24    304.06 o 
 -24   6   9      464.05      450.11    216.89 o 
 -22   6   9       33.98      -74.02    174.82 o 
 -20   6   9     1026.25     1301.28    243.65 o 
 -18   6   9     1145.72      673.12    274.41 o 
 -16   6   9       18.28      -14.08    139.50 o 
 -14   6   9       16.55      -67.58    138.05 o 
 -12   6   9     4547.58     4494.09    291.29 o 
 -10   6   9    11709.23    12459.58    438.85 o 
  -8   6   9      211.56      317.47    140.15 o 
  -6   6   9     3224.75     3216.58    223.19 o 
  -4   6   9       96.83       85.80    113.37 o 
  -2   6   9     1772.18     1540.93    198.23 o 
   0   6   9      756.95      697.56    143.07 o 
   2   6   9      629.08      714.86    145.55 o 
   4   6   9     2511.54     2288.80    210.27 o 
   6   6   9        0.55      -27.22    119.94 o 
   8   6   9       14.47     -195.68    130.45 o 
  10   6   9     1213.03     1479.83    188.71 o 
  12   6   9      160.74      148.72    159.46 o 
  14   6   9     1091.83      700.14    236.59 o 
  16   6   9      645.27      791.03    209.13 o 
  18   6   9       32.71      -69.02    178.02 o 
  20   6   9     2685.43     2861.39    315.12 o 
 -25   7   9      842.59      769.01    262.18 o 
 -23   7   9      338.92      577.42    235.93 o 
 -21   7   9      161.41      217.39    211.84 o 
 -19   7   9       13.59     -106.76    180.56 o 
 -17   7   9     3384.93     3515.76    352.61 o 
 -15   7   9       32.91     -120.46    224.12 o 
 -13   7   9      851.30     1088.34    429.19 o 
 -11   7   9      385.70      -13.86    234.49 o 
  -9   7   9       22.69     -235.82    157.21 o 
  -7   7   9     8109.54     7312.12    453.88 o 
  -5   7   9      345.11      206.18    153.80 o 
  -3   7   9     1103.84     1274.35    207.42 o 
  -1   7   9        4.68      -27.48    128.53 o 
   1   7   9      563.35      791.60    164.55 o 
   3   7   9     1983.04     2059.74    213.83 o 
   5   7   9     1126.04     1107.53    179.11 o 
   7   7   9        3.62       -3.04    135.62 o 
   9   7   9      561.43      647.61    186.79 o 
  11   7   9     3457.52     3069.80    292.71 o 
  13   7   9       15.20      -28.13    173.50 o 
  15   7   9      166.73       52.84    186.04 o 
 -20   8   9     5030.84     4784.35    696.45 o 
 -18   8   9     2140.76     3458.72    486.10 o 
 -16   8   9      738.54      565.61    307.13 o 
 -14   8   9     5595.32     5733.57    579.26 o 
 -12   8   9     1573.02     1689.61    380.50 o 
 -10   8   9      794.05      913.00    310.45 o 
  -8   8   9     3253.79     2579.34    419.41 o 
  -6   8   9      907.67      601.36    335.64 o 
  -4   8   9      801.70      770.49    234.84 o 
  -2   8   9     2603.85     2938.87    576.48 o 
   0   8   9        2.11      182.24    177.63 o 
   2   8   9     1447.01     1749.89    254.92 o 
   4   8   9     2164.20     2347.15    246.33 o 
   6   8   9        1.82     -250.93    167.29 o 
   8   8   9      396.23      360.55    200.52 o 
  10   8   9     2398.67     3246.44    322.34 o 
  -7   9   9       84.27      612.14    329.30 o 
  -5   9   9      446.46      109.10    365.15 o 
  -3   9   9     1206.08     1088.23    370.17 o 
 -38   0  10      653.18      530.95    341.55 o 
 -36   0  10      163.07      178.49    281.93 o 
 -34   0  10     5666.46     4566.36    638.88 o 
 -32   0  10      467.95      308.17    302.34 o 
 -30   0  10      334.32       89.48    262.51 o 
 -28   0  10     1069.61     1407.87    330.98 o 
 -26   0  10     3663.26     4392.53    504.62 o 
 -24   0  10     3002.81     3594.27    737.55 o 
 -22   0  10     6413.36     6458.52    298.87 o 
 -20   0  10      367.73      384.94    112.21 o 
 -18   0  10    22960.90    25359.54    679.69 o 
 -16   0  10    70268.49    70954.91   1659.61 o 
 -14   0  10       31.18       13.29     74.95 o 
 -12   0  10     1765.46     1368.20    120.11 o 
 -10   0  10     1668.19     2122.29    260.72 o 
  -8   0  10     3299.48     3459.81    180.26 o 
  -6   0  10    13587.42    14612.75    414.61 o 
  -4   0  10    18633.94    18360.22    503.42 o 
  -2   0  10    19936.84    21189.12    651.23 o 
   0   0  10   135223.31   132745.92   3002.64 o 
   2   0  10     4292.49     3229.71    199.76 o 
   4   0  10    10901.74    10978.68    384.58 o 
   6   0  10     8883.30     9036.94    394.40 o 
   8   0  10    13972.03    12744.12    448.29 o 
  10   0  10     9975.96     8135.70    388.68 o 
  12   0  10    24024.20    24407.96    747.32 o 
  14   0  10    15529.67    15509.99    573.46 o 
  16   0  10     2229.98     2101.00    262.08 o 
  18   0  10     5229.83     5513.20    403.68 o 
  20   0  10     4199.07     4469.85    581.94 o 
  22   0  10     1986.41     2141.17    832.92 o 
  24   0  10     3507.56     3369.87    353.14 o 
  26   0  10     1445.28     1475.42    355.88 o 
  28   0  10     7330.81     6926.93    631.67 o 
 -39   1  10      180.93      -59.33    304.28 o 
 -37   1  10     1831.59     2171.64    378.22 o 
 -35   1  10      720.08      416.61    206.50 o 
 -33   1  10     6255.17     6167.10    422.41 o 
 -31   1  10      691.76      838.71    194.52 o 
 -29   1  10     1051.09      749.70    174.72 o 
 -27   1  10     3996.97     3509.25    368.45 o 
 -25   1  10       99.39      -96.07     97.45 o 
 -23   1  10    15703.17    15662.05    355.83 o 
 -21   1  10     8643.02     8508.93    232.57 o 
 -19   1  10     5618.23     6489.44    319.67 o 
 -17   1  10      358.74      177.35     62.49 o 
 -15   1  10    28449.30    29385.54    528.38 o 
 -13   1  10     1369.02     1430.45    101.37 o 
 -11   1  10     1703.21     1615.03     82.48 o 
  -9   1  10    47909.86    49866.81    831.25 o 
  -7   1  10       72.80      -25.33     37.66 o 
  -5   1  10    56673.37    54984.33   1005.14 o 
  -3   1  10      138.41       73.48     55.60 o 
  -1   1  10    39896.03    41779.92    724.07 o 
   1   1  10    19644.85    19555.99    391.61 o 
   3   1  10     1075.34     1042.37     93.33 o 
   5   1  10    23483.22    23816.74    474.73 o 
   7   1  10     3326.87     3152.50    232.54 o 
   9   1  10      455.06      407.08     93.33 o 
  11   1  10     3221.07     3641.08    190.78 o 
  13   1  10      917.43     1090.36    182.69 o 
  15   1  10     7668.65     7813.57    302.78 o 
  17   1  10     2634.29     2724.76    189.11 o 
  19   1  10     1664.94     1366.39    197.52 o 
  21   1  10      729.17      772.71    163.85 o 
  23   1  10      592.05      358.28    159.14 o 
  25   1  10      927.51      754.27    227.35 o 
  27   1  10        7.94       38.92    222.19 o 
 -38   2  10       52.05       -1.44    201.24 o 
 -36   2  10      324.55      519.14    213.30 o 
 -34   2  10      603.20      542.16    247.01 o 
 -32   2  10     4696.49     4705.38    319.74 o 
 -30   2  10     3475.64     3363.26    270.07 o 
 -28   2  10     1700.18     1346.00    184.85 o 
 -26   2  10     2793.51     2843.26    339.53 o 
 -24   2  10     6547.23     6256.22    318.01 o 
 -22   2  10     9874.49     9351.90    292.35 o 
 -20   2  10      166.14      163.08     85.71 o 
 -18   2  10      456.41      600.04    148.91 o 
 -16   2  10     8395.66     7959.44    291.22 o 
 -14   2  10     6322.28     7175.37    275.17 o 
 -12   2  10     6977.80     7619.90    267.06 o 
 -10   2  10     4409.63     4048.38    163.30 o 
  -8   2  10     2276.76     2272.49    157.47 o 
  -6   2  10    16051.43    16182.31    357.32 o 
  -4   2  10     2722.07     2449.94    114.03 o 
  -2   2  10     1768.41     1698.91     99.00 o 
   0   2  10    13202.52    12578.16    306.56 o 
   2   2  10    15071.14    16453.36    468.33 o 
   4   2  10      154.77      202.43     91.36 o 
   6   2  10     2192.50     1839.76    130.89 o 
   8   2  10     2115.49     2277.11    154.33 o 
  10   2  10     4029.85     4482.50    204.23 o 
  12   2  10    10429.38    10133.59    306.79 o 
  14   2  10     2065.32     1711.39    182.46 o 
  16   2  10     1862.93     1533.99    193.73 o 
  18   2  10       43.16       63.04    126.87 o 
  20   2  10       14.72        2.47    126.88 o 
  22   2  10       31.05       90.97    163.10 o 
  24   2  10       10.74      118.76    174.08 o 
  26   2  10       19.83      323.43    197.83 o 
 -37   3  10      346.92      143.19    273.45 o 
 -35   3  10     2973.12     2650.71    278.84 o 
 -33   3  10     4292.40     5108.77    354.99 o 
 -31   3  10      210.52       61.22    151.45 o 
 -29   3  10      133.16      131.50    141.82 o 
 -27   3  10      227.04      169.82    141.91 o 
 -25   3  10     4958.17     5348.44    316.04 o 
 -23   3  10    31912.60    31936.31    809.34 o 
 -21   3  10     3883.59     3713.54    247.16 o 
 -19   3  10      304.76      178.28    116.20 o 
 -17   3  10     3608.44     3570.42    224.06 o 
 -15   3  10     1879.80     1786.74    164.12 o 
 -13   3  10     7128.54     7266.51    288.38 o 
 -11   3  10    24169.81    23688.85    508.69 o 
  -9   3  10     4417.15     4280.84    168.91 o 
  -7   3  10       92.81      127.26     61.02 o 
  -5   3  10     9789.75     8776.36    223.19 o 
  -3   3  10     1410.79     1825.49    103.47 o 
  -1   3  10     1257.77     1355.68    123.05 o 
   1   3  10    12096.32    11423.56    370.25 o 
   3   3  10     7868.54     7944.10    313.50 o 
   5   3  10     8101.08     8215.83    291.25 o 
   7   3  10    13337.54    13567.06    516.96 o 
   9   3  10     1222.00     1342.03    175.73 o 
  11   3  10     7139.82     7707.53    523.05 o 
  13   3  10    15628.23    16260.83    471.79 o 
  15   3  10       34.58      -39.68    129.08 o 
  17   3  10     3597.94     3263.47    277.82 o 
  19   3  10     3052.39     3257.66    350.43 o 
  21   3  10        0.55      117.38    169.64 o 
  23   3  10    11091.61    10633.92    586.46 o 
  25   3  10     2246.02     1912.69    277.53 o 
 -36   4  10      938.30      687.20    263.75 o 
 -34   4  10     2494.41     2489.37    338.67 o 
 -32   4  10      372.30      490.35    332.99 o 
 -30   4  10      601.76      443.26    173.94 o 
 -28   4  10     3335.54     3282.12    323.63 o 
 -26   4  10     2120.26     2148.57    228.61 o 
 -24   4  10       29.85     -189.79    126.53 o 
 -22   4  10     2206.40     2045.03    208.33 o 
 -20   4  10      217.29      349.84    140.31 o 
 -18   4  10     2212.34     2582.88    217.38 o 
 -16   4  10     6636.72     6017.80    304.74 o 
 -14   4  10    13361.28    14227.89    444.69 o 
 -12   4  10    17864.32    18156.96    379.73 o 
 -10   4  10     4682.91     4429.71    185.99 o 
  -8   4  10      873.82     1056.99    100.35 o 
  -6   4  10     9159.81     9077.56    303.72 o 
  -4   4  10    13511.67    12950.49    405.92 o 
  -2   4  10      342.99      107.17     72.34 o 
   0   4  10    20485.41    20635.32    499.00 o 
   2   4  10     6556.58     6709.60    275.13 o 
   4   4  10     4106.34     4190.26    227.12 o 
   6   4  10      661.26      453.89    123.79 o 
   8   4  10     6187.38     6498.47    305.31 o 
  10   4  10      356.09      209.77    157.13 o 
  12   4  10     8067.42     8747.54    460.98 o 
  14   4  10     1285.84     1126.11    175.30 o 
  16   4  10      183.78      219.88    140.26 o 
  18   4  10     4422.89     5126.42    359.60 o 
  20   4  10      335.84      665.27    230.20 o 
  22   4  10       82.40     -122.25    174.36 o 
  24   4  10     3690.97     3881.88    353.86 o 
 -33   5  10       34.73      -61.24    211.18 o 
 -31   5  10      105.87     -173.31    189.77 o 
 -29   5  10      538.66      944.38    247.60 o 
 -27   5  10     1245.49      897.17    277.48 o 
 -25   5  10     1650.68     1518.14    255.05 o 
 -23   5  10      659.89      558.12    172.19 o 
 -21   5  10      167.80      -47.13    133.04 o 
 -19   5  10     1335.87     1333.37    260.01 o 
 -17   5  10       19.22      139.20    139.78 o 
 -15   5  10      383.84      300.46    200.63 o 
 -13   5  10      290.57      212.22    163.24 o 
 -11   5  10      386.05      235.72    128.45 o 
  -9   5  10     2830.05     2992.90    164.31 o 
  -7   5  10       36.17     -102.15     82.58 o 
  -5   5  10     1109.96     1134.43    139.48 o 
  -3   5  10       37.67      -19.87    100.20 o 
  -1   5  10       95.48      -26.68    100.92 o 
   1   5  10     1672.84     1813.21    209.93 o 
   3   5  10     6381.61     6441.01    327.49 o 
   5   5  10     3882.98     4428.91    257.24 o 
   7   5  10      746.11      775.43    146.64 o 
   9   5  10       50.46     -124.97    113.85 o 
  11   5  10     1407.70     1203.06    195.21 o 
  13   5  10     1183.23     1169.54    183.89 o 
  15   5  10      491.86      603.81    190.44 o 
  17   5  10      673.34      825.53    209.13 o 
  19   5  10      504.98      338.57    198.25 o 
  21   5  10      484.16      416.96    211.41 o 
 -30   6  10      100.16       92.68    225.14 o 
 -28   6  10     4657.21     5528.05    616.62 o 
 -26   6  10     2902.38     2616.01    329.36 o 
 -24   6  10     1266.10     1079.56    248.00 o 
 -22   6  10      113.07       99.37    184.85 o 
 -20   6  10      153.78       67.08    177.47 o 
 -18   6  10        9.20     -168.49    141.13 o 
 -16   6  10      935.98     1189.96    271.34 o 
 -14   6  10      530.80      581.23    166.16 o 
 -12   6  10      719.78      890.29    168.50 o 
 -10   6  10     4946.19     5176.69    368.19 o 
  -8   6  10      150.45       54.39    131.12 o 
  -6   6  10     2472.81     2508.31    226.61 o 
  -4   6  10     3082.82     3216.86    216.69 o 
  -2   6  10      739.56      463.63    241.43 o 
   0   6  10     2399.67     2502.48    214.66 o 
   2   6  10     1469.62     1598.38    190.54 o 
   4   6  10        1.13     -121.15    113.02 o 
   6   6  10       36.73      206.61    125.63 o 
   8   6  10     1209.21     1501.56    187.45 o 
  10   6  10      106.12      126.73    139.45 o 
  12   6  10     1812.34     1936.85    247.40 o 
  14   6  10     1639.64     1481.81    290.78 o 
  16   6  10     1048.93      982.21    225.54 o 
  18   6  10     3266.15     3228.45    322.76 o 
 -27   7  10     1044.14      840.97    272.04 o 
 -25   7  10      808.53     1066.16    284.28 o 
 -23   7  10     2903.97     2651.36    358.66 o 
 -21   7  10      168.94       68.49    193.66 o 
 -19   7  10      440.77      425.96    340.94 o 
 -17   7  10      114.11       48.01    190.62 o 
 -15   7  10     3451.06     3707.89    456.37 o 
 -13   7  10     1487.81     1383.54    344.18 o 
 -11   7  10      741.59      630.85    212.73 o 
  -9   7  10     9454.90     9476.76    508.81 o 
  -7   7  10      740.98      369.63    339.06 o 
  -5   7  10     7611.54     8053.01    400.99 o 
  -3   7  10      996.05     1137.89    199.02 o 
  -1   7  10      333.99      251.73    139.37 o 
   1   7  10     2461.33     2196.83    217.80 o 
   3   7  10     1953.52     2123.20    213.35 o 
   5   7  10     2968.86     2906.47    243.48 o 
   7   7  10     2657.36     2534.45    236.32 o 
   9   7  10      587.00      372.27    181.45 o 
  11   7  10     3151.65     3055.82    295.08 o 
  13   7  10     1256.61     1314.61    238.91 o 
  15   7  10      670.01      679.11    221.63 o 
 -20   8  10       11.17      -69.44    286.24 o 
 -18   8  10        7.68      319.19    324.25 o 
 -16   8  10      606.39       80.20    556.40 o 
 -14   8  10       31.43      474.52    304.79 o 
 -12   8  10      294.74      191.53    282.89 o 
 -10   8  10       37.98      154.34    253.27 o 
  -8   8  10       21.09       -0.11    262.41 o 
  -6   8  10      190.60      370.17    212.84 o 
  -4   8  10        2.06     -128.85    193.08 o 
  -2   8  10      237.11      226.03    212.14 o 
   0   8  10       68.17      -66.66    168.30 o 
   2   8  10       22.77      106.44    177.06 o 
   4   8  10      238.04      326.80    188.42 o 
   6   8  10       10.52        1.80    177.87 o 
   8   8  10       56.64       34.92    183.66 o 
 -39   1  11        5.05       -5.77    285.54 o 
 -37   1  11     2174.99     2162.95    561.39 o 
 -35   1  11    14900.51    14837.62    625.23 o 
 -33   1  11       28.90       39.29    158.34 o 
 -31   1  11      917.34     1191.52    183.40 o 
 -29   1  11     1117.93     1187.72    168.70 o 
 -27   1  11     3104.58     2990.18    224.01 o 
 -25   1  11    40513.56    39799.66    925.46 o 
 -23   1  11    14520.17    14174.21    481.07 o 
 -21   1  11     1544.56     1817.32    117.46 o 
 -19   1  11    13236.74    13364.09    297.13 o 
 -17   1  11    12038.80    11102.20    275.11 o 
 -15   1  11    11034.51    11902.81    260.93 o 
 -13   1  11    27528.03    26408.92    479.97 o 
 -11   1  11     6390.58     6094.57    166.40 o 
  -9   1  11      293.73      306.88     57.40 o 
  -7   1  11    69234.28    67797.01   1115.59 o 
  -5   1  11    11349.66    11282.86    291.05 o 
  -3   1  11     3280.55     3515.99    150.41 o 
  -1   1  11    10272.00     9245.76    234.20 o 
   1   1  11    52789.27    52838.86    911.20 o 
   3   1  11    20297.09    18677.62    393.99 o 
   5   1  11    18850.15    16977.66    376.30 o 
   7   1  11     1938.57     1945.01    135.45 o 
   9   1  11     5109.84     5300.86    224.64 o 
  11   1  11     4433.76     4762.73    222.27 o 
  13   1  11      678.90      551.75    120.71 o 
  15   1  11     3133.05     3557.37    212.25 o 
  17   1  11       31.96       73.66    105.49 o 
  19   1  11       11.71        2.25    127.36 o 
  21   1  11     3139.83     3186.30    256.80 o 
  23   1  11     5162.19     5527.42    337.01 o 
  25   1  11        7.24      -70.05    152.00 o 
 -38   2  11      249.08      182.09    208.27 o 
 -36   2  11     4572.56     5049.44    482.64 o 
 -34   2  11      359.20      223.63    215.22 o 
 -32   2  11       72.87       94.84    147.99 o 
 -30   2  11     8191.31     7927.94    556.35 o 
 -28   2  11     3456.40     3195.72    249.96 o 
 -26   2  11    12169.27    11833.21    420.53 o 
 -24   2  11     6702.07     6788.64    330.85 o 
 -22   2  11     8475.01     7881.43    339.80 o 
 -20   2  11    25350.22    26728.02    576.49 o 
 -18   2  11    64664.08    64578.31   1375.16 o 
 -16   2  11     9162.65     9821.90    333.44 o 
 -14   2  11     9618.49     9421.73    316.44 o 
 -12   2  11    32026.02    31301.51    703.89 o 
 -10   2  11      644.96      828.15     90.78 o 
  -8   2  11    21284.06    20901.08    512.05 o 
  -6   2  11    32389.29    30061.75    544.58 o 
  -4   2  11     7797.17     7905.82    226.07 o 
  -2   2  11    78784.14    77333.63   1279.81 o 
   0   2  11     9427.49     8866.90    231.13 o 
   2   2  11      334.19      421.44     74.66 o 
   4   2  11    14639.99    14583.63    417.11 o 
   6   2  11    10783.73    10337.63    380.25 o 
   8   2  11      699.22      482.74     98.77 o 
  10   2  11    11652.46    11248.34    318.97 o 
  12   2  11    22107.32    21185.60    550.69 o 
  14   2  11     2041.13     2200.64    217.60 o 
  16   2  11     1295.48     1037.44    169.15 o 
  18   2  11     2916.07     2582.26    230.46 o 
  20   2  11       18.06       -9.15    136.79 o 
  22   2  11     3343.49     3821.06    334.22 o 
  24   2  11       22.17       60.63    179.71 o 
  26   2  11      226.47       49.32    203.94 o 
 -37   3  11     1722.62     2121.13    403.47 o 
 -35   3  11     2829.90     2736.71    282.99 o 
 -33   3  11        1.81     -218.99    145.99 o 
 -31   3  11     1977.38     1949.78    231.74 o 
 -29   3  11     1546.95      897.71    181.88 o 
 -27   3  11     1487.07     1431.08    199.17 o 
 -25   3  11     1557.01     1581.92    232.66 o 
 -23   3  11      814.18      921.05    176.40 o 
 -21   3  11      265.79      215.57    124.99 o 
 -19   3  11      863.19      734.68    176.68 o 
 -17   3  11      654.48      948.97    144.97 o 
 -15   3  11     1905.02     2371.30    188.71 o 
 -13   3  11      101.91      208.20     71.13 o 
 -11   3  11     5595.04     5736.25    208.95 o 
  -9   3  11     1144.67     1183.58     99.34 o 
  -7   3  11     1333.88     1394.67    107.81 o 
  -5   3  11       90.72      151.08     61.30 o 
  -3   3  11       25.62       70.89     57.26 o 
  -1   3  11       94.14       48.91     76.92 o 
   1   3  11     2647.83     2765.80    168.48 o 
   3   3  11      381.56      247.77     99.75 o 
   5   3  11     2229.70     2108.29    191.68 o 
   7   3  11      421.76      356.86    193.70 o 
   9   3  11      525.79      812.03    159.00 o 
  11   3  11     2780.70     3491.08    260.13 o 
  13   3  11     2551.70     2275.20    224.45 o 
  15   3  11       62.21       95.19    124.92 o 
  17   3  11      338.03      249.06    138.88 o 
  19   3  11      701.72      680.42    172.46 o 
  21   3  11     1719.76     1593.31    244.93 o 
  23   3  11     1111.61     1136.10    235.04 o 
  25   3  11        8.03     -183.88    185.34 o 
 -36   4  11     5640.26     5717.38    475.29 o 
 -34   4  11     3263.92     2770.16    515.00 o 
 -32   4  11        2.19      109.52    202.96 o 
 -30   4  11     2182.11     2392.10    251.93 o 
 -28   4  11     1328.54     1517.36    294.93 o 
 -26   4  11      113.51      216.13    149.58 o 
 -24   4  11     1613.64     1678.38    207.58 o 
 -22   4  11      522.33      617.31    154.85 o 
 -20   4  11     3087.54     3348.53    247.90 o 
 -18   4  11     5867.17     6117.12    368.42 o 
 -16   4  11     1576.77     1935.76    254.75 o 
 -14   4  11     2454.07     2907.63    216.29 o 
 -12   4  11     7616.36     7305.95    318.29 o 
 -10   4  11      730.55      797.80    109.25 o 
  -8   4  11     6797.13     6622.75    215.00 o 
  -6   4  11     4954.12     4818.26    214.61 o 
  -4   4  11     2130.04     2068.74    141.64 o 
  -2   4  11     4288.74     3775.74    243.93 o 
   0   4  11     7648.66     7225.41    379.40 o 
   2   4  11     1703.20     1784.31    162.33 o 
   4   4  11      354.09      445.98    118.93 o 
   6   4  11     2754.80     3047.82    212.58 o 
   8   4  11     1297.54     1214.96    188.13 o 
  10   4  11     9063.09     9124.33    431.28 o 
  12   4  11      600.61      835.27    298.46 o 
  14   4  11     2952.43     2708.38    251.03 o 
  16   4  11      927.68     1308.48    189.09 o 
  18   4  11     3148.01     3089.49    381.79 o 
  20   4  11       10.21      -64.77    217.33 o 
  22   4  11     2658.38     2870.19    337.14 o 
 -33   5  11      166.79        3.54    258.38 o 
 -31   5  11       70.85      -48.63    231.82 o 
 -29   5  11      876.33      537.08    221.32 o 
 -27   5  11     1810.33     1761.04    278.94 o 
 -25   5  11    22419.25    23424.76    796.04 o 
 -23   5  11     5835.83     6058.08    353.22 o 
 -21   5  11       37.82       -1.26    136.09 o 
 -19   5  11      145.81      216.93    138.27 o 
 -17   5  11    11483.48    12448.66    548.49 o 
 -15   5  11     6881.23     7354.29    350.29 o 
 -13   5  11    14855.47    15105.01    482.92 o 
 -11   5  11    25412.37    24677.36    662.13 o 
  -9   5  11     5806.39     5846.56    254.56 o 
  -7   5  11    28620.85    28614.74    574.19 o 
  -5   5  11     1459.62     1342.84    191.13 o 
  -3   5  11     2079.30     1837.80    164.41 o 
  -1   5  11     5523.27     5183.96    261.93 o 
   1   5  11     3683.48     3335.79    226.39 o 
   3   5  11     7442.15     7595.63    321.64 o 
   5   5  11     9844.89    10007.93    368.24 o 
   7   5  11       89.33       54.30    165.50 o 
   9   5  11      808.89      780.38    157.25 o 
  11   5  11     8667.68     7870.44    548.53 o 
  13   5  11     1424.45     1422.41    193.22 o 
  15   5  11     2964.76     3108.70    299.19 o 
  17   5  11     5237.28     5353.16    381.14 o 
  19   5  11       12.83       78.65    184.73 o 
  21   5  11     9822.54    10739.49   1020.37 o 
 -30   6  11      966.22      962.27    274.42 o 
 -28   6  11       81.38       54.39    216.10 o 
 -26   6  11     1156.43      868.67    315.39 o 
 -24   6  11       26.88     -231.48    172.30 o 
 -22   6  11      409.07      113.46    187.73 o 
 -20   6  11      197.67      299.79    258.00 o 
 -18   6  11       84.83      179.46    154.74 o 
 -16   6  11      376.69      110.05    145.84 o 
 -14   6  11     1422.42     1591.98    234.84 o 
 -12   6  11      114.02       62.54    134.44 o 
 -10   6  11      547.34      410.84    210.81 o 
  -8   6  11     1374.12     1286.02    183.46 o 
  -6   6  11     3553.47     3620.31    265.00 o 
  -4   6  11      654.06      561.86    135.95 o 
  -2   6  11       63.80       43.60    101.53 o 
   0   6  11     2876.14     3101.34    226.15 o 
   2   6  11      272.39       62.23    121.31 o 
   4   6  11       88.82      148.46    127.96 o 
   6   6  11     4193.43     4126.86    268.39 o 
   8   6  11        1.40      116.68    134.93 o 
  10   6  11     2145.30     2487.21    233.30 o 
  12   6  11      943.47      993.56    207.80 o 
  14   6  11      207.47      159.04    174.01 o 
  16   6  11      358.74      402.76    200.98 o 
  18   6  11       25.99      144.35    199.57 o 
 -27   7  11      321.19       98.55    245.01 o 
 -25   7  11      894.79     1038.93    282.64 o 
 -23   7  11       32.78      149.83    211.23 o 
 -21   7  11      106.81       86.11    206.78 o 
 -19   7  11      112.57     -269.85    179.90 o 
 -17   7  11      184.65      452.21    276.61 o 
 -15   7  11       15.24       61.90    248.22 o 
 -13   7  11      478.43      180.99    197.11 o 
 -11   7  11       14.00       21.25    183.41 o 
  -9   7  11       23.63     -107.09    201.50 o 
  -7   7  11      986.49      642.23    212.07 o 
  -5   7  11     1584.40     1829.72    361.74 o 
  -3   7  11       60.16     -125.25    144.09 o 
  -1   7  11     4760.17     4808.95    332.08 o 
   1   7  11     1930.20     2039.77    213.92 o 
   3   7  11       31.90      -65.50    133.12 o 
   5   7  11     4651.62     4713.23    299.03 o 
   7   7  11     3743.29     3427.99    266.31 o 
   9   7  11      254.98      215.53    180.02 o 
  11   7  11     1379.30     1106.95    229.46 o 
  13   7  11        8.06        8.77    178.98 o 
 -20   8  11      238.75      178.87    438.33 o 
 -18   8  11     3571.54     3366.30    472.34 o 
 -16   8  11      282.29     1148.63    357.89 o 
 -14   8  11      311.22      411.20    288.19 o 
 -12   8  11    11037.92    10663.00    781.94 o 
 -10   8  11      676.89      399.09    292.92 o 
  -8   8  11      612.49      831.50    316.75 o 
  -6   8  11     2355.33     2759.33    334.07 o 
  -4   8  11       40.89      262.74    220.12 o 
  -2   8  11     6944.38     6723.24    521.18 o 
   0   8  11      888.25     1178.95    282.38 o 
   2   8  11       47.14      381.01    188.57 o 
   4   8  11     3106.90     3294.26    627.17 o 
   6   8  11      788.17     1220.88    301.73 o 
   8   8  11       50.41      -95.48    181.94 o 
 -40   0  12      224.80      -77.02    284.73 o 
 -38   0  12     1852.83     1640.47    457.51 o 
 -36   0  12     1790.31     1981.05    476.46 o 
 -34   0  12      532.05      330.11    294.57 o 
 -32   0  12    23459.69    22043.36    913.56 o 
 -30   0  12     4198.46     4388.95    594.00 o 
 -28   0  12    16818.57    16756.76    980.83 o 
 -26   0  12     1932.31     2178.22    306.58 o 
 -24   0  12    17352.73    17364.90    547.61 o 
 -22   0  12    20901.49    20467.57    602.19 o 
 -20   0  12    33107.66    33939.66    882.11 o 
 -18   0  12     6100.21     6542.94    273.18 o 
 -16   0  12     4211.94     3572.93    205.61 o 
 -14   0  12     2929.54     3156.42    189.20 o 
 -12   0  12       50.03       15.48     77.60 o 
 -10   0  12     5562.00     6933.39    349.56 o 
  -8   0  12     4496.37     4548.57    218.85 o 
  -6   0  12     1126.61     1532.43    139.62 o 
  -4   0  12    92766.11    94774.96   2181.69 o 
  -2   0  12    33053.22    33023.54    851.39 o 
   0   0  12       33.02     -106.04     83.54 o 
   2   0  12    29353.83    29879.13    801.64 o 
   4   0  12     2509.27     2005.09    184.80 o 
   6   0  12      807.69      797.84    146.79 o 
   8   0  12     3527.73     3612.38    395.58 o 
  10   0  12    41953.58    39543.78   1079.03 o 
  12   0  12    26681.57    25287.39    782.29 o 
  14   0  12     3551.10     3283.98    408.16 o 
  16   0  12     1556.25     1958.02    367.15 o 
  18   0  12      187.68      339.48    177.81 o 
  20   0  12     6627.67     6792.62    566.26 o 
  22   0  12      197.29      312.57    205.72 o 
  24   0  12     2173.69     2246.53    391.89 o 
  26   0  12     4183.21     5200.69    558.44 o 
 -39   1  12       50.85      194.31    224.92 o 
 -37   1  12     2172.23     2206.84    485.84 o 
 -35   1  12      782.18      642.89    354.42 o 
 -33   1  12      189.00      124.84    173.90 o 
 -31   1  12      324.93      448.75    157.23 o 
 -29   1  12      325.11      169.73    138.22 o 
 -27   1  12     4865.64     5160.07    299.33 o 
 -25   1  12    19089.98    18414.44    583.11 o 
 -23   1  12      543.13      489.05     91.09 o 
 -21   1  12     5374.09     5699.77    202.48 o 
 -19   1  12     2185.91     2053.20    154.71 o 
 -17   1  12     7482.53     7984.20    293.94 o 
 -15   1  12     4581.64     4028.21    145.63 o 
 -13   1  12     7937.15     8375.92    301.28 o 
 -11   1  12     1220.63     1126.77     84.23 o 
  -9   1  12     1031.21      796.93    164.27 o 
  -7   1  12     1335.48     1477.45     95.81 o 
  -5   1  12     1418.88     1156.31    102.03 o 
  -3   1  12      721.58     1325.41     97.88 o 
  -1   1  12     6491.42     6861.97    203.63 o 
   1   1  12    36856.62    36314.42    664.85 o 
   3   1  12     6843.80     6104.31    290.59 o 
   5   1  12     1513.49     1535.63    120.66 o 
   7   1  12     3861.88     3791.98    192.92 o 
   9   1  12      103.32      128.39     91.98 o 
  11   1  12       54.90       -3.15     94.37 o 
  13   1  12     2513.65     2430.52    189.20 o 
  15   1  12       94.67        7.77    102.22 o 
  17   1  12      626.07      446.86    141.67 o 
  19   1  12     1482.68     1594.64    203.08 o 
  21   1  12     1801.86     2070.45    226.84 o 
  23   1  12      572.29      794.78    190.39 o 
  25   1  12       25.22      123.34    165.93 o 
 -38   2  12     1601.69     1138.84    263.91 o 
 -36   2  12       50.59      -74.62    180.79 o 
 -34   2  12      238.89      107.75    156.01 o 
 -32   2  12      646.95      746.24    181.66 o 
 -30   2  12     4196.48     4246.96    298.15 o 
 -28   2  12     2133.17     2350.63    247.85 o 
 -26   2  12     1779.55     1938.30    203.35 o 
 -24   2  12      465.73      280.35    132.34 o 
 -22   2  12     7724.17     7864.02    425.26 o 
 -20   2  12     2277.84     2113.68    189.68 o 
 -18   2  12      970.01      448.24    187.76 o 
 -16   2  12     9015.85     9669.28    335.21 o 
 -14   2  12      791.49     1261.95    125.09 o 
 -12   2  12        5.63      -86.11     69.53 o 
 -10   2  12     6899.46     7575.52    229.67 o 
  -8   2  12      816.42     1160.66    101.95 o 
  -6   2  12     2353.87     2433.94    143.67 o 
  -4   2  12     3591.04     3334.18    142.68 o 
  -2   2  12     1725.26     1556.70    126.30 o 
   0   2  12       50.09       73.55     62.89 o 
   2   2  12      262.70      215.06     73.18 o 
   4   2  12       20.16       41.37     68.27 o 
   6   2  12     9126.27     8904.76    264.23 o 
   8   2  12     2073.55     2239.58    154.19 o 
  10   2  12     3630.02     3607.26    233.12 o 
  12   2  12     2050.19     2242.16    199.09 o 
  14   2  12      136.58     -165.91    158.30 o 
  16   2  12       55.63       83.10    131.02 o 
  18   2  12       41.98      333.01    148.48 o 
  20   2  12     1009.10      835.19    276.30 o 
  22   2  12      371.58      356.33    185.41 o 
  24   2  12        3.98      -99.06    207.38 o 
 -37   3  12    10846.31    10700.15    623.35 o 
 -35   3  12        7.55       -6.22    162.96 o 
 -33   3  12     1275.98     1175.45    213.63 o 
 -31   3  12       49.41      166.22    156.62 o 
 -29   3  12     2533.13     2153.43    233.14 o 
 -27   3  12    17256.89    17015.94    544.83 o 
 -25   3  12     1589.87     1484.03    190.65 o 
 -23   3  12      723.65      674.29    155.86 o 
 -21   3  12     1186.61     1120.12    165.92 o 
 -19   3  12     3364.93     3181.43    227.72 o 
 -17   3  12     1251.76     1248.94    157.58 o 
 -15   3  12    23601.68    24279.83    627.33 o 
 -13   3  12    11849.58    12691.87    487.10 o 
 -11   3  12     4068.11     4077.67    182.75 o 
  -9   3  12    26869.29    27432.52    518.02 o 
  -7   3  12     9545.68     9222.65    241.71 o 
  -5   3  12     3153.96     3231.99    156.40 o 
  -3   3  12     1179.71      999.06     95.13 o 
  -1   3  12       11.35      -89.68     74.80 o 
   1   3  12     7491.55     7216.48    306.55 o 
   3   3  12    10348.65    10025.24    377.68 o 
   5   3  12       37.42      -23.96    112.69 o 
   7   3  12     4975.82     5451.42    361.56 o 
   9   3  12     7654.32     8175.46    448.20 o 
  11   3  12      297.85      487.54    150.42 o 
  13   3  12     4961.96     4936.38    321.47 o 
  15   3  12     9839.53     9752.84    404.10 o 
  17   3  12     1223.43     1051.46    183.62 o 
  19   3  12     8730.94     9199.34    432.93 o 
  21   3  12     3724.98     4083.62    346.19 o 
  23   3  12      138.18      162.38    191.10 o 
 -36   4  12     1000.72      665.96    260.37 o 
 -34   4  12       70.42       25.93    209.19 o 
 -32   4  12     1822.33     1797.66    240.23 o 
 -30   4  12       24.70       20.12    153.56 o 
 -28   4  12     6483.46     6417.42    371.23 o 
 -26   4  12     1160.30     1333.57    201.97 o 
 -24   4  12     3417.57     3473.76    263.62 o 
 -22   4  12       70.65      -47.31    122.44 o 
 -20   4  12     7069.53     7638.61    357.81 o 
 -18   4  12      104.91       13.63    124.17 o 
 -16   4  12     7235.00     7837.06    340.83 o 
 -14   4  12     7364.41     7032.13    517.41 o 
 -12   4  12       87.85      -14.40     84.01 o 
 -10   4  12     5378.25     6000.59    231.51 o 
  -8   4  12     9978.16    10012.41    300.92 o 
  -6   4  12      555.37      605.87    120.65 o 
  -4   4  12     8563.23     8186.70    235.19 o 
  -2   4  12     1151.70     1121.90    211.99 o 
   0   4  12      144.08      176.89    103.75 o 
   2   4  12      830.90      825.40    152.03 o 
   4   4  12      732.59      779.21    158.55 o 
   6   4  12      488.54      684.94    139.74 o 
   8   4  12    12905.94    13425.49    422.77 o 
  10   4  12     3173.75     3100.02    231.47 o 
  12   4  12     2041.61     2156.75    216.24 o 
  14   4  12      375.31      274.07    153.17 o 
  16   4  12       23.11       13.40    157.13 o 
  18   4  12     1693.91     1988.12    260.12 o 
  20   4  12     6158.73     7234.56    605.16 o 
  22   4  12      204.01      183.26    197.10 o 
 -33   5  12       37.79      -96.92    209.39 o 
 -31   5  12     1532.42     1830.46    359.28 o 
 -29   5  12      764.35      710.73    238.45 o 
 -27   5  12        8.01     -180.52    146.29 o 
 -25   5  12        5.63      155.17    154.36 o 
 -23   5  12     3436.77     2990.13    264.19 o 
 -21   5  12       54.71     -199.43    132.95 o 
 -19   5  12        0.69      150.10    170.22 o 
 -17   5  12       38.54       46.72    132.48 o 
 -15   5  12      108.49       27.84    132.34 o 
 -13   5  12     2138.30     2425.63    213.80 o 
 -11   5  12      441.53      599.20    151.59 o 
  -9   5  12       85.85      136.83    105.40 o 
  -7   5  12      546.26      423.17    127.56 o 
  -5   5  12        7.08       25.43    102.83 o 
  -3   5  12      440.57       91.99    128.64 o 
  -1   5  12      273.93      446.24    123.26 o 
   1   5  12      565.54      732.87    138.89 o 
   3   5  12        7.07     -160.45    107.96 o 
   5   5  12       77.04      119.42    122.97 o 
   7   5  12       71.02      226.94    129.65 o 
   9   5  12       64.47        6.81    137.93 o 
  11   5  12      169.30      -26.26    134.75 o 
  13   5  12      209.17       99.06    148.16 o 
  15   5  12      728.49      341.04    184.27 o 
  17   5  12      225.81      385.15    192.97 o 
  19   5  12      846.42      990.48    274.73 o 
 -30   6  12     2134.95     2290.50    338.42 o 
 -28   6  12        8.18      -84.14    207.37 o 
 -26   6  12      396.90      380.20    222.55 o 
 -24   6  12      536.96      646.99    230.17 o 
 -22   6  12      800.58      693.16    219.40 o 
 -20   6  12     1683.98     1833.13    224.16 o 
 -18   6  12      207.98      138.79    152.02 o 
 -16   6  12      567.14      503.87    160.03 o 
 -14   6  12    11837.72    11854.58    448.65 o 
 -12   6  12      794.43      983.26    216.38 o 
 -10   6  12     2419.07     2348.29    297.03 o 
  -8   6  12     4760.88     4934.42    322.66 o 
  -6   6  12      246.36      262.01    204.35 o 
  -4   6  12     6590.46     6613.56    311.21 o 
  -2   6  12     1565.45     1253.82    209.55 o 
   0   6  12       19.08       -4.98    117.30 o 
   2   6  12     8216.98     6991.36    332.31 o 
   4   6  12       40.50       43.52    128.75 o 
   6   6  12     2100.81     2012.94    205.26 o 
   8   6  12     4198.55     4097.47    296.60 o 
  10   6  12     1533.01     1090.76    193.74 o 
  12   6  12     5153.43     5114.27    363.64 o 
  14   6  12     1786.80     1660.58    260.50 o 
  16   6  12     1377.92     1180.66    309.81 o 
 -27   7  12     4888.00     5295.05    964.63 o 
 -25   7  12     4702.65     4475.37    499.29 o 
 -23   7  12      582.26      449.63    396.10 o 
 -21   7  12       29.97        2.90    208.19 o 
 -19   7  12       34.11      -19.06    264.28 o 
 -17   7  12     1607.46     1386.82    390.46 o 
 -15   7  12     1357.50     1177.46    253.65 o 
 -13   7  12     2626.26     2509.88    306.78 o 
 -11   7  12     1151.43     1123.49    264.54 o 
  -9   7  12     3041.40     2963.29    648.41 o 
  -7   7  12       71.76      -98.91    179.39 o 
  -5   7  12      215.91      461.95    204.02 o 
  -3   7  12     2145.67     1896.75    380.14 o 
  -1   7  12     1007.80      727.51    187.73 o 
   1   7  12     2532.96     2532.72    235.14 o 
   3   7  12     4246.93     3818.66    278.22 o 
   5   7  12      348.71       10.91    148.36 o 
   7   7  12     1320.93     1278.59    203.01 o 
   9   7  12     2550.48     2178.91    265.03 o 
  11   7  12       82.62      -99.01    171.98 o 
  13   7  12     2869.07     3149.93    320.10 o 
 -20   8  12        8.97     -157.50    272.02 o 
 -18   8  12     1608.60     1700.78    421.58 o 
 -16   8  12      836.24      942.80    339.43 o 
 -14   8  12      816.08      455.08    313.02 o 
 -12   8  12     1259.64      988.74    355.27 o 
 -10   8  12      334.13       -8.26    267.14 o 
  -8   8  12     1072.97     1172.12    268.33 o 
  -6   8  12      102.82      287.85    217.39 o 
  -4   8  12        1.08      -59.71    232.83 o 
  -2   8  12      700.02      402.98    380.26 o 
   0   8  12        0.10       61.48    179.87 o 
   2   8  12      186.36      294.39    192.78 o 
   4   8  12        5.42      -69.30    178.08 o 
   6   8  12     2539.93     2485.68    330.87 o 
 -39   1  13       89.02      -68.54    194.88 o 
 -37   1  13        1.41      -14.04    197.99 o 
 -35   1  13     6373.12     5968.97    513.84 o 
 -33   1  13     1842.83     1684.66    292.82 o 
 -31   1  13      352.85      223.13    189.72 o 
 -29   1  13    12747.11    12737.27    502.47 o 
 -27   1  13    15980.03    15408.96    681.16 o 
 -25   1  13     5593.59     6273.81    321.59 o 
 -23   1  13    12800.66    12927.88    392.38 o 
 -21   1  13      942.98      823.20     93.32 o 
 -19   1  13     6190.97     6597.07    200.24 o 
 -17   1  13    29868.97    29069.43    537.52 o 
 -15   1  13    10917.34    10797.26    284.55 o 
 -13   1  13    12113.89    11942.51    266.95 o 
 -11   1  13      980.65     1623.99    103.94 o 
  -9   1  13     7744.21     7801.77    205.69 o 
  -7   1  13    11522.56    10884.18    259.30 o 
  -5   1  13    17039.48    15289.13    397.28 o 
  -3   1  13      462.74      385.30     79.36 o 
  -1   1  13    30890.85    31222.38    587.14 o 
   1   1  13    30779.23    28917.05    558.75 o 
   3   1  13      725.45      722.37     97.12 o 
   5   1  13     5942.79     5646.93    221.61 o 
   7   1  13     6357.11     6263.78    245.42 o 
   9   1  13      351.98      163.76     97.45 o 
  11   1  13      690.83      816.69    129.65 o 
  13   1  13    14025.40    13533.52    384.63 o 
  15   1  13      451.17      449.15    126.16 o 
  17   1  13     1625.81     1848.02    205.27 o 
  19   1  13     3205.12     3433.56    398.78 o 
  21   1  13       15.61      -32.67    146.80 o 
  23   1  13     2281.25     2420.10    261.37 o 
  25   1  13      965.59      696.68    203.15 o 
 -38   2  13     2812.46     3084.03    516.73 o 
 -36   2  13     2495.35     2229.50    298.84 o 
 -34   2  13    11153.06    11874.62    564.02 o 
 -32   2  13     1308.64     1392.89    208.26 o 
 -30   2  13     8856.60     8612.37    411.76 o 
 -28   2  13     3764.64     3792.99    268.50 o 
 -26   2  13     4510.53     5576.69    312.54 o 
 -24   2  13     4982.94     5014.02    289.22 o 
 -22   2  13    14909.13    15394.48    536.85 o 
 -20   2  13     2121.03     2208.44    189.17 o 
 -18   2  13    38695.45    37780.55    878.86 o 
 -16   2  13    33475.45    33423.33    914.24 o 
 -14   2  13      147.58      181.19     87.19 o 
 -12   2  13      628.25      283.92     81.19 o 
 -10   2  13    24832.36    24950.13    471.33 o 
  -8   2  13     9595.25     9951.18    269.32 o 
  -6   2  13    66353.69    63631.55   1073.93 o 
  -4   2  13    37113.41    36204.70    657.29 o 
  -2   2  13      134.24      144.01     98.75 o 
   0   2  13     7448.99     6633.37    222.08 o 
   2   2  13      759.55      701.92     92.85 o 
   4   2  13       94.42       70.12     79.72 o 
   6   2  13    19977.91    19161.96    433.43 o 
   8   2  13    11998.91    11742.72    329.78 o 
  10   2  13    15551.23    16100.55    466.12 o 
  12   2  13      267.46      566.32    159.65 o 
  14   2  13      256.34      190.41    128.38 o 
  16   2  13      537.88      722.37    237.56 o 
  18   2  13     9170.78    11374.55    556.64 o 
  20   2  13        7.56      -23.13    145.35 o 
  22   2  13     1299.78     1081.38    228.81 o 
  24   2  13     1324.79     1312.80    298.67 o 
 -37   3  13       15.77     -255.06    192.04 o 
 -35   3  13        3.27     -168.79    162.49 o 
 -33   3  13        9.18     -223.29    148.86 o 
 -31   3  13     3618.53     2992.43    462.89 o 
 -29   3  13      259.32      290.25    156.66 o 
 -27   3  13     1918.93     2014.00    448.61 o 
 -25   3  13       11.91      -99.58    120.58 o 
 -23   3  13      236.89      309.92    140.96 o 
 -21   3  13      265.14      239.61    130.52 o 
 -19   3  13     1405.62     1405.24    170.42 o 
 -17   3  13     2405.45     2659.27    245.87 o 
 -15   3  13      216.00      475.82    128.38 o 
 -13   3  13      466.17      366.96    130.71 o 
 -11   3  13      106.95       49.46     61.73 o 
  -9   3  13      183.10      182.57     64.63 o 
  -7   3  13     1501.82     1571.26    115.60 o 
  -5   3  13      571.60      633.38     81.47 o 
  -3   3  13       52.75      -15.47     54.67 o 
  -1   3  13     2419.46     2996.23    213.11 o 
   1   3  13      581.18      551.20    129.32 o 
   3   3  13      846.17      770.95    146.18 o 
   5   3  13      124.28      122.30    110.70 o 
   7   3  13      236.49      147.66    189.69 o 
   9   3  13     1911.89     2338.19    211.52 o 
  11   3  13     2245.96     2422.51    234.60 o 
  13   3  13     6517.17     6947.10    393.48 o 
  15   3  13      266.30      305.57    158.83 o 
  17   3  13     2289.24     2277.87    229.53 o 
  19   3  13      132.61      178.39    168.10 o 
  21   3  13     1044.43     1206.79    249.27 o 
  23   3  13       15.98      -63.44    185.80 o 
 -36   4  13      881.80      598.04    285.61 o 
 -34   4  13      871.62      626.72    243.09 o 
 -32   4  13     2658.93     2515.19    388.62 o 
 -30   4  13        8.12     -203.17    135.45 o 
 -28   4  13      807.50     1181.90    198.59 o 
 -26   4  13     1179.51     1446.84    203.06 o 
 -24   4  13    10768.19    10757.77    427.08 o 
 -22   4  13     1245.74     1322.95    187.23 o 
 -20   4  13      706.61      806.69    165.76 o 
 -18   4  13     7074.70     6923.16    341.84 o 
 -16   4  13     4147.44     4493.12    337.02 o 
 -14   4  13      461.66      447.27    133.15 o 
 -12   4  13     7150.52     7317.25    262.57 o 
 -10   4  13     3584.01     3453.28    176.88 o 
  -8   4  13     2183.74     2095.88    144.27 o 
  -6   4  13     6128.89     6109.15    210.05 o 
  -4   4  13     9576.77     9312.58    307.80 o 
  -2   4  13       21.82     -105.02     70.02 o 
   0   4  13     1254.83     1155.28    145.72 o 
   2   4  13      233.19      281.48    129.25 o 
   4   4  13     3648.63     3787.76    236.77 o 
   6   4  13     4200.38     4074.12    274.25 o 
   8   4  13     2810.73     2817.77    219.16 o 
  10   4  13     1936.33     1787.54    197.72 o 
  12   4  13    12029.35    13168.58    542.94 o 
  14   4  13     3868.04     3835.90    403.84 o 
  16   4  13      250.58      258.65    155.20 o 
  18   4  13     7689.94     7243.59    443.37 o 
  20   4  13      929.10     1289.66    338.04 o 
 -33   5  13      296.72      272.14    228.23 o 
 -31   5  13      467.83      234.88    219.92 o 
 -29   5  13     2302.65     2263.93    308.22 o 
 -27   5  13     7474.63     7281.49    409.07 o 
 -25   5  13      128.44     -106.20    142.89 o 
 -23   5  13     3198.84     3385.51    275.06 o 
 -21   5  13      859.04      836.00    174.67 o 
 -19   5  13      133.60      170.71    138.27 o 
 -17   5  13    16732.67    17015.65    769.95 o 
 -15   5  13    10958.23    11386.66    429.60 o 
 -13   5  13    11681.61    12336.10    433.59 o 
 -11   5  13    29337.32    29545.64    760.89 o 
  -9   5  13     6385.96     6647.93    324.56 o 
  -7   5  13     6671.25     6670.08    284.90 o 
  -5   5  13    11674.43    12095.34    372.55 o 
  -3   5  13       23.06      -24.01    104.38 o 
  -1   5  13     8495.80     8840.31    330.17 o 
   1   5  13    10808.54    10130.77    355.35 o 
   3   5  13     3039.84     3305.12    235.36 o 
   5   5  13    11252.55    11262.85    390.30 o 
   7   5  13     5530.45     5911.36    320.25 o 
   9   5  13      361.07       74.20    134.81 o 
  11   5  13     4823.00     4901.81    308.24 o 
  13   5  13     3359.37     3261.90    267.56 o 
  15   5  13      458.56      242.75    210.14 o 
  17   5  13     2201.46     2386.29    430.04 o 
  19   5  13     1460.40     2009.63    286.38 o 
 -30   6  13     1814.14     1708.66    298.39 o 
 -28   6  13     1595.07     1419.62    283.75 o 
 -26   6  13      377.34      363.42    214.15 o 
 -24   6  13       10.15     -174.10    181.04 o 
 -22   6  13      276.88      208.72    173.28 o 
 -20   6  13      291.14       65.59    152.69 o 
 -18   6  13     3485.67     3441.23    275.93 o 
 -16   6  13     1058.33      986.01    190.07 o 
 -14   6  13      146.69       26.87    175.85 o 
 -12   6  13      164.57      160.60    175.62 o 
 -10   6  13     1764.93     2001.64    273.37 o 
  -8   6  13        2.28     -153.46    155.22 o 
  -6   6  13      268.85      197.12    142.39 o 
  -4   6  13     1647.04     1288.72    196.22 o 
  -2   6  13      493.80      364.89    127.79 o 
   0   6  13       27.56       23.00    150.43 o 
   2   6  13      432.01      704.58    150.40 o 
   4   6  13       11.50      112.89    132.13 o 
   6   6  13     3947.24     3485.57    259.32 o 
   8   6  13     1848.08     1432.11    236.96 o 
  10   6  13      797.09      632.82    176.29 o 
  12   6  13      240.98       83.58    247.94 o 
  14   6  13      727.44      752.65    221.94 o 
  16   6  13     2078.01     1609.33    270.07 o 
 -27   7  13      864.05      994.28    281.40 o 
 -25   7  13     1293.65     1561.48    365.59 o 
 -23   7  13      156.31      142.99    217.62 o 
 -21   7  13     1241.21     1488.51    364.16 o 
 -19   7  13     1396.94     1131.27    334.78 o 
 -17   7  13     4774.64     3616.45    470.52 o 
 -15   7  13     3974.14     3832.40    402.63 o 
 -13   7  13        2.26     -134.16    194.60 o 
 -11   7  13     3530.97     2907.72    330.89 o 
  -9   7  13       12.10      -47.69    227.37 o 
  -7   7  13      101.22      203.52    235.51 o 
  -5   7  13       47.76       31.34    180.23 o 
  -3   7  13       37.02      -30.94    149.49 o 
  -1   7  13     1183.69      882.24    207.53 o 
   1   7  13     2110.19     2155.78    250.97 o 
   3   7  13      406.43      513.49    211.89 o 
   5   7  13      255.21      268.96    158.32 o 
   7   7  13     5267.96     5566.48    337.86 o 
   9   7  13     2411.01     2167.87    290.93 o 
  11   7  13      223.19      349.64    190.61 o 
 -20   8  13      213.22       87.10    304.32 o 
 -18   8  13      364.80      610.99    326.32 o 
 -16   8  13     4930.44     4032.46    510.00 o 
 -14   8  13      767.62      330.62    303.46 o 
 -12   8  13     2546.98     2058.20    415.69 o 
 -10   8  13     5462.11     4609.12    421.57 o 
  -8   8  13       60.41      -16.46    253.88 o 
  -6   8  13    10533.20    10162.82    598.02 o 
  -4   8  13      382.85      595.73    294.66 o 
  -2   8  13       23.16      143.14    212.25 o 
   0   8  13    15312.72    17053.91    911.15 o 
   2   8  13       70.53      218.68    198.77 o 
   4   8  13      796.25      942.29    232.43 o 
 -40   0  14     3134.43     2599.38    555.07 o 
 -38   0  14     6810.12     7499.01    871.97 o 
 -36   0  14     6613.17     5749.80    747.20 o 
 -34   0  14     2952.65     3231.88    550.89 o 
 -32   0  14     7314.85     7493.26    789.41 o 
 -30   0  14    14916.31    14447.15    758.87 o 
 -28   0  14       64.98       -4.45    165.01 o 
 -26   0  14    12073.33    11897.48    440.08 o 
 -24   0  14     2947.10     2993.61    228.80 o 
 -22   0  14       10.38      -57.28    102.13 o 
 -20   0  14    27945.09    28481.75    767.95 o 
 -18   0  14    29901.21    30017.79    794.27 o 
 -16   0  14     5671.56     6126.59    270.71 o 
 -14   0  14    70778.96    84355.64   2398.61 o 
 -12   0  14    10433.65    12077.26    391.56 o 
 -10   0  14     5238.44     5604.28    256.25 o 
  -8   0  14     4766.85     3896.32    264.73 o 
  -6   0  14    50205.56    52002.77   1268.38 o 
  -4   0  14       14.35       69.46     98.45 o 
  -2   0  14       89.46      106.40    101.25 o 
   0   0  14      725.56      705.17    129.88 o 
   2   0  14     2850.65     2625.43    214.67 o 
   4   0  14     9753.81     8114.21    367.75 o 
   6   0  14      798.08      797.47    161.31 o 
   8   0  14    10175.55     9357.67    424.77 o 
  10   0  14       85.05       24.46    142.20 o 
  12   0  14       35.12       -0.33    147.50 o 
  14   0  14      136.32       15.41    151.80 o 
  16   0  14     4901.91     5256.91    510.77 o 
  18   0  14       50.23      -33.93    176.10 o 
  20   0  14     9340.88    10051.32    731.10 o 
  22   0  14     2797.53     3089.15    551.31 o 
  24   0  14      986.12      941.59    327.96 o 
 -39   1  14       21.15     -127.96    192.03 o 
 -37   1  14      899.63      786.74    306.01 o 
 -35   1  14     2246.94     2606.10    362.63 o 
 -33   1  14      377.05      471.81    180.72 o 
 -31   1  14       31.57      -39.77    143.37 o 
 -29   1  14    21601.21    21735.71    628.82 o 
 -27   1  14     1228.95     1531.01    177.55 o 
 -25   1  14      183.04      165.00    128.86 o 
 -23   1  14    11225.50    11326.90    365.66 o 
 -21   1  14     2683.70     2889.54    142.93 o 
 -19   1  14    19891.62    21016.13    422.82 o 
 -17   1  14     7958.29     7607.83    209.81 o 
 -15   1  14     8676.62     8730.16    223.95 o 
 -13   1  14       68.90       -9.35     55.92 o 
 -11   1  14        2.22       -0.57     56.17 o 
  -9   1  14     3135.47     3037.14    136.88 o 
  -7   1  14    21336.03    22013.81    434.78 o 
  -5   1  14       80.18       28.15     52.30 o 
  -3   1  14    44202.08    45063.27    800.31 o 
  -1   1  14     1010.06      778.76     95.10 o 
   1   1  14     1416.06     1657.61    123.40 o 
   3   1  14     2456.20     2024.11    140.04 o 
   5   1  14     7718.23     7627.34    269.03 o 
   7   1  14      524.75      533.52    111.44 o 
   9   1  14     3975.34     4060.14    214.65 o 
  11   1  14     4796.49     5596.74    264.35 o 
  13   1  14     3050.13     3193.26    211.29 o 
  15   1  14      798.89      955.42    167.23 o 
  17   1  14      622.15      492.06    155.71 o 
  19   1  14     1556.89     1524.72    206.80 o 
  21   1  14      664.13      360.63    165.73 o 
  23   1  14      749.17      379.93    189.38 o 
 -38   2  14        4.80       96.89    521.15 o 
 -36   2  14      531.30      498.42    280.30 o 
 -34   2  14     1378.81     1123.96    238.18 o 
 -32   2  14       57.81        5.97    149.31 o 
 -30   2  14      130.84       70.55    140.88 o 
 -28   2  14      703.56      601.78    160.95 o 
 -26   2  14     1104.91     1078.39    170.81 o 
 -24   2  14      328.75      111.91    127.05 o 
 -22   2  14      154.32      225.81    125.86 o 
 -20   2  14     5834.17     6077.83    352.82 o 
 -18   2  14     3939.65     4526.70    252.96 o 
 -16   2  14     7305.49     7615.73    317.42 o 
 -14   2  14        8.07        9.66     73.80 o 
 -12   2  14     8551.67     8614.52    261.31 o 
 -10   2  14     2259.86     2340.80    121.37 o 
  -8   2  14    10917.71    11969.89    315.82 o 
  -6   2  14     3712.90     3610.57    156.46 o 
  -4   2  14     4879.07     5276.42    206.42 o 
  -2   2  14      742.82      870.83    100.63 o 
   0   2  14       29.45        9.19     69.74 o 
   2   2  14     4022.86     4047.73    182.61 o 
   4   2  14     2088.00     2075.89    154.80 o 
   6   2  14     1259.00     1473.73    133.96 o 
   8   2  14       64.70      176.65    119.72 o 
  10   2  14    13453.65    14265.24    443.10 o 
  12   2  14      261.98      280.87    160.55 o 
  14   2  14     1004.22     1238.62    182.19 o 
  16   2  14     1181.97     1180.73    191.62 o 
  18   2  14      271.03      425.97    161.37 o 
  20   2  14      296.99       83.91    159.48 o 
  22   2  14       37.64        1.45    179.14 o 
 -37   3  14     7348.23     8262.79    540.43 o 
 -35   3  14     3065.36     3190.29    295.85 o 
 -33   3  14      801.25      598.94    286.40 o 
 -31   3  14     6412.31     6589.21    496.99 o 
 -29   3  14     6516.78     6776.04    377.35 o 
 -27   3  14     2045.88     2426.55    237.31 o 
 -25   3  14     3940.24     3959.42    275.70 o 
 -23   3  14     2356.81     2451.18    225.59 o 
 -21   3  14     1499.00     1683.78    193.24 o 
 -19   3  14     8176.14     8941.71    356.39 o 
 -17   3  14     1459.43     1647.72    179.85 o 
 -15   3  14     7153.39     7377.48    318.40 o 
 -13   3  14     4565.51     4363.17    200.26 o 
 -11   3  14     2698.99     2323.47    153.14 o 
  -9   3  14      797.94      647.46     83.62 o 
  -7   3  14     7371.33     7147.80    216.79 o 
  -5   3  14      201.71      258.13     75.04 o 
  -3   3  14      748.47      626.95     96.63 o 
  -1   3  14     9345.95     9667.59    395.27 o 
   1   3  14      167.16       45.29    101.56 o 
   3   3  14     3358.46     3260.73    214.92 o 
   5   3  14      990.26      732.54    139.92 o 
   7   3  14     2628.90     2625.99    264.84 o 
   9   3  14      627.81      634.20    145.49 o 
  11   3  14     6516.25     6181.95    319.13 o 
  13   3  14     1630.54     1433.48    213.42 o 
  15   3  14     3731.43     4057.28    324.49 o 
  17   3  14     1459.28     1716.90    219.49 o 
  19   3  14      252.33      212.58    164.14 o 
  21   3  14     6304.69     6234.93    429.86 o 
 -36   4  14     2372.05     2454.41    343.33 o 
 -34   4  14      238.98      -62.34    171.79 o 
 -32   4  14      123.68        1.45    165.65 o 
 -30   4  14     1927.20     2157.32    256.88 o 
 -28   4  14      399.55      360.24    162.48 o 
 -26   4  14      101.90       95.77    143.54 o 
 -24   4  14     6647.48     6743.73    366.11 o 
 -22   4  14     8258.60     7820.16    620.78 o 
 -20   4  14    10111.78    11111.83    417.81 o 
 -18   4  14     9504.26     9457.44    390.60 o 
 -16   4  14      938.46      843.43    165.73 o 
 -14   4  14     5853.29     6098.34    305.59 o 
 -12   4  14    10000.72    10634.38    370.33 o 
 -10   4  14      319.30      638.80    112.99 o 
  -8   4  14    27462.90    28143.22    554.78 o 
  -6   4  14     4173.66     4539.29    278.32 o 
  -4   4  14     2042.39     2322.52    197.10 o 
  -2   4  14      234.18      283.67     97.97 o 
   0   4  14       14.33       74.02    105.07 o 
   2   4  14     2722.14     2704.35    265.73 o 
   4   4  14     9014.13     8545.25    391.76 o 
   6   4  14      724.19      557.61    154.87 o 
   8   4  14     2337.96     2586.24    331.79 o 
  10   4  14     4426.07     5128.02    319.67 o 
  12   4  14      462.31       95.22    135.20 o 
  14   4  14     4969.88     4827.19    314.17 o 
  16   4  14     3564.75     3417.51    278.98 o 
  18   4  14       80.68      460.84    200.76 o 
  20   4  14     5152.01     5607.54    417.58 o 
 -33   5  14      207.66       14.61    302.09 o 
 -31   5  14      527.04      471.15    232.25 o 
 -29   5  14     3594.05     3528.78    305.68 o 
 -27   5  14      322.09      629.63    191.12 o 
 -25   5  14      492.11      317.16    167.79 o 
 -23   5  14      210.65      169.14    156.52 o 
 -21   5  14      472.12      221.26    150.06 o 
 -19   5  14      700.41      509.45    159.96 o 
 -17   5  14      121.82      285.03    146.31 o 
 -15   5  14      140.49       -1.42    134.16 o 
 -13   5  14     2265.97     2441.20    219.70 o 
 -11   5  14        3.67       47.97    161.98 o 
  -9   5  14       57.19       64.50    125.66 o 
  -7   5  14       18.99        0.42    125.02 o 
  -5   5  14      590.09      640.66    130.47 o 
  -3   5  14      260.35      215.88    118.54 o 
  -1   5  14      134.37      100.88    143.74 o 
   1   5  14      340.31      114.15    123.68 o 
   3   5  14        1.12      106.05    122.49 o 
   5   5  14      250.79      166.93    134.36 o 
   7   5  14      245.83      100.90    135.36 o 
   9   5  14       11.05        0.30    136.48 o 
  11   5  14     1446.33     1399.21    202.32 o 
  13   5  14      231.68      121.81    168.87 o 
  15   5  14     1420.67     1796.15    263.15 o 
  17   5  14     1166.06      898.25    232.71 o 
 -30   6  14     1368.59     1507.91    300.28 o 
 -28   6  14      125.25     -245.49    197.04 o 
 -26   6  14     5461.03     5490.92    438.28 o 
 -24   6  14     2260.35     2361.63    256.91 o 
 -22   6  14       16.94     -110.44    154.87 o 
 -20   6  14     1219.16     1616.57    242.77 o 
 -18   6  14     3091.91     3030.44    270.30 o 
 -16   6  14      591.78      661.78    215.00 o 
 -14   6  14     2698.18     2605.84    310.90 o 
 -12   6  14     1303.42     1474.76    251.13 o 
 -10   6  14      775.98      595.00    240.43 o 
  -8   6  14     7030.32     6952.96    445.25 o 
  -6   6  14      523.37      523.50    170.04 o 
  -4   6  14       76.06      -39.83    140.27 o 
  -2   6  14     2688.33     2814.77    220.79 o 
   0   6  14      487.87      479.55    146.39 o 
   2   6  14     1178.57     1181.26    254.54 o 
   4   6  14     6498.59     6403.60    368.70 o 
   6   6  14     4610.23     4427.85    296.00 o 
   8   6  14     4853.14     4477.92    301.90 o 
  10   6  14     4024.17     4418.07    311.57 o 
  12   6  14      156.20      256.13    185.13 o 
  14   6  14      231.00      139.53    191.13 o 
 -27   7  14      710.86      677.83    268.78 o 
 -25   7  14     3054.02     3267.64    626.20 o 
 -23   7  14      384.02      430.23    307.48 o 
 -21   7  14       16.02     -101.33    258.39 o 
 -19   7  14     6658.02     6691.17    902.59 o 
 -17   7  14     1846.05     2522.29    325.97 o 
 -15   7  14     3484.17     3105.64    339.20 o 
 -13   7  14     6857.47     7149.95    481.77 o 
 -11   7  14      873.71      798.39    241.78 o 
  -9   7  14     1423.04     1252.68    249.26 o 
  -7   7  14     2573.48     2614.36    317.91 o 
  -5   7  14     1012.55      551.78    213.53 o 
  -3   7  14     2421.26     2645.60    263.99 o 
  -1   7  14      834.32      716.01    201.23 o 
   1   7  14      458.37      574.18    199.89 o 
   3   7  14     6280.52     6174.77    396.71 o 
   5   7  14      891.57      741.35    181.20 o 
   7   7  14     1897.12     1922.43    227.51 o 
   9   7  14     2041.69     2339.09    281.23 o 
 -20   8  14      861.63      769.21    674.20 o 
 -18   8  14      103.72       70.99    282.84 o 
 -16   8  14      801.17     1254.62    376.00 o 
 -14   8  14      519.06       24.37    279.43 o 
 -12   8  14      484.70      395.30    304.04 o 
 -10   8  14       38.43      193.37    236.54 o 
  -8   8  14      104.05       62.59    206.39 o 
  -6   8  14      866.29      898.27    256.43 o 
  -4   8  14     1345.20     1705.93    339.48 o 
  -2   8  14      104.61       97.71    215.53 o 
   0   8  14       43.65      262.32    196.78 o 
   2   8  14       42.49      323.52    201.14 o 
   4   8  14     1025.58      859.13    348.50 o 
 -39   1  15     2372.24     1927.69    348.87 o 
 -37   1  15      802.93      876.63    276.99 o 
 -35   1  15     3047.63     3219.18    400.76 o 
 -33   1  15     4980.01     4957.42    371.04 o 
 -31   1  15    11986.53    12445.67    524.67 o 
 -29   1  15    10561.05    11314.47    604.51 o 
 -27   1  15      759.60      835.13    160.19 o 
 -25   1  15      150.05      -38.38     90.59 o 
 -23   1  15     5482.78     5086.81    328.65 o 
 -21   1  15    12433.32    12598.69    301.16 o 
 -19   1  15      454.91      450.22     86.73 o 
 -17   1  15     8404.00     7798.46    218.79 o 
 -15   1  15    15547.34    15061.29    327.91 o 
 -13   1  15       85.48      125.70     63.18 o 
 -11   1  15       38.06      126.13     57.06 o 
  -9   1  15    17099.29    16898.46    359.79 o 
  -7   1  15      990.94     1068.84     98.54 o 
  -5   1  15    23553.34    23317.05    518.22 o 
  -3   1  15    23138.99    21264.42    440.20 o 
  -1   1  15     1283.93     1106.92    109.24 o 
   1   1  15     8688.27     8090.35    258.19 o 
   3   1  15    11816.38    11613.86    316.21 o 
   5   1  15      801.60     1044.04    124.32 o 
   7   1  15     3593.65     3577.27    200.57 o 
   9   1  15     4623.00     4705.49    276.96 o 
  11   1  15      118.65      146.33    112.49 o 
  13   1  15     6666.50     7493.80    359.98 o 
  15   1  15     2022.66     1946.58    213.80 o 
  17   1  15       18.80     -186.25    130.18 o 
  19   1  15     6887.34     6934.23    376.40 o 
  21   1  15     1669.34     1271.70    281.28 o 
  23   1  15     1405.13     1426.75    267.97 o 
 -40   2  15     2681.18     2619.19    412.15 o 
 -38   2  15     2071.76     1494.11    449.29 o 
 -36   2  15     1248.55      813.42    281.21 o 
 -34   2  15     1501.51     1974.63    343.06 o 
 -32   2  15     8768.60     9136.65    561.59 o 
 -30   2  15      661.97      866.43    202.99 o 
 -28   2  15     4239.65     4534.97    339.76 o 
 -26   2  15     5350.72     5391.91    458.61 o 
 -24   2  15     1543.47     1424.26    212.01 o 
 -22   2  15     8572.42     8608.36    346.32 o 
 -20   2  15    19544.04    19670.99    550.60 o 
 -18   2  15     7111.17     7506.34    251.70 o 
 -16   2  15     2487.33     2258.10    147.16 o 
 -14   2  15      165.66       91.64     83.39 o 
 -12   2  15     1319.60     1123.83     90.81 o 
 -10   2  15    38752.37    34718.54    665.39 o 
  -8   2  15    17561.12    17835.98    378.83 o 
  -6   2  15    19817.09    20353.32    422.23 o 
  -4   2  15     8150.79     7484.15    227.57 o 
  -2   2  15     5708.38     5617.90    259.43 o 
   0   2  15    12950.92    12878.36    325.04 o 
   2   2  15    12849.33    12085.13    370.94 o 
   4   2  15      226.11      274.49    103.00 o 
   6   2  15     4319.40     4453.65    255.38 o 
   8   2  15    29771.78    29098.36    697.48 o 
  10   2  15      413.66      522.30    143.85 o 
  12   2  15     6802.97     6753.61    339.21 o 
  14   2  15     4325.59     4212.06    284.31 o 
  16   2  15       32.26      -31.79    140.90 o 
  18   2  15    13698.83    14293.34    512.06 o 
  20   2  15     3910.44     3870.09    305.36 o 
  22   2  15      301.97       95.37    173.98 o 
 -39   3  15     2324.47     2248.02    334.97 o 
 -37   3  15      641.84      698.97    268.91 o 
 -35   3  15      229.45       -3.66    162.97 o 
 -33   3  15      221.16      164.33    169.50 o 
 -31   3  15       26.30      -28.38    150.24 o 
 -29   3  15     2821.02     2748.55    315.81 o 
 -27   3  15      270.27      336.63    153.48 o 
 -25   3  15     3911.00     3740.14    266.20 o 
 -23   3  15     3734.51     3455.11    254.98 o 
 -21   3  15     1673.02     1752.49    193.98 o 
 -19   3  15      145.23       45.49    141.64 o 
 -17   3  15     1063.48      851.28    159.97 o 
 -15   3  15      535.27      441.65    119.98 o 
 -13   3  15     7050.71     7080.18    254.95 o 
 -11   3  15     8772.39     9111.61    242.86 o 
  -9   3  15      147.71      143.48     70.35 o 
  -7   3  15     1745.22     1912.31    124.58 o 
  -5   3  15      800.93      859.48    112.51 o 
  -3   3  15        6.70       21.92     73.97 o 
  -1   3  15      273.76      203.96    105.51 o 
   1   3  15      250.62       62.06    104.18 o 
   3   3  15     4218.28     3944.27    237.14 o 
   5   3  15      172.50      290.80    127.73 o 
   7   3  15      162.62        6.31    116.32 o 
   9   3  15     1404.91     1638.78    187.21 o 
  11   3  15      591.99      709.73    158.82 o 
  13   3  15      656.61      338.62    221.50 o 
  15   3  15      815.30      552.66    189.02 o 
  17   3  15      978.19      712.81    183.11 o 
  19   3  15      295.65      286.16    171.62 o 
  21   3  15      645.42      538.23    225.09 o 
 -36   4  15      520.62      293.90    203.18 o 
 -34   4  15      942.24     1144.14    229.01 o 
 -32   4  15     1169.67     1122.60    212.97 o 
 -30   4  15        1.77      -79.43    157.22 o 
 -28   4  15     3256.77     3529.50    287.33 o 
 -26   4  15      590.05      794.95    181.88 o 
 -24   4  15     4629.95     4187.37    294.44 o 
 -22   4  15     5591.55     5784.05    336.95 o 
 -20   4  15     1722.15     1772.16    207.43 o 
 -18   4  15     1035.01     1133.57    177.00 o 
 -16   4  15     4895.40     5147.61    534.20 o 
 -14   4  15     1670.44     1424.81    226.70 o 
 -12   4  15     3702.54     4139.69    276.98 o 
 -10   4  15    21122.51    21996.23    520.64 o 
  -8   4  15     1905.88     1901.39    159.30 o 
  -6   4  15     3145.45     3390.11    202.53 o 
  -4   4  15      875.33      989.54    146.59 o 
  -2   4  15    10450.30    10147.68    359.33 o 
   0   4  15       10.23     -141.17    109.01 o 
   2   4  15     5557.26     5316.67    380.66 o 
   4   4  15      409.26      574.99    162.30 o 
   6   4  15     1057.94      927.07    157.05 o 
   8   4  15     9373.14    10924.15    565.38 o 
  10   4  15       23.66       37.43    130.76 o 
  12   4  15     1011.59      855.44    183.12 o 
  14   4  15      809.00      529.20    167.75 o 
  16   4  15     3308.17     3470.74    368.65 o 
  18   4  15     3537.76     3800.87    353.71 o 
 -33   5  15      135.37      -25.04    213.14 o 
 -31   5  15     1543.76     1257.21    230.35 o 
 -29   5  15     2191.58     2502.80    267.61 o 
 -27   5  15     7559.60     7347.09    409.76 o 
 -25   5  15      683.95      559.38    241.24 o 
 -23   5  15     1552.70     1277.95    204.84 o 
 -21   5  15    13287.82    13708.00    493.73 o 
 -19   5  15     2738.70     2812.53    248.35 o 
 -17   5  15    11697.53    12887.31    466.11 o 
 -15   5  15    12671.32    13940.65    478.10 o 
 -13   5  15     1730.32     1726.22    244.03 o 
 -11   5  15     8716.54     9731.35   1067.34 o 
  -9   5  15    10756.65    11238.60    520.27 o 
  -7   5  15     1233.70     1109.72    231.96 o 
  -5   5  15    10016.40     9784.86    421.36 o 
  -3   5  15     2498.49     2790.30    203.77 o 
  -1   5  15     2936.00     3028.50    222.23 o 
   1   5  15    15488.65    15421.44    459.66 o 
   3   5  15     6512.47     6837.81    337.29 o 
   5   5  15     2180.25     1925.68    204.17 o 
   7   5  15    10885.44    12037.58    490.48 o 
   9   5  15     5318.27     5206.51    446.52 o 
  11   5  15     3575.05     4034.94    335.32 o 
  13   5  15     9032.71    10338.31    800.70 o 
  15   5  15      756.26      799.32    220.59 o 
  17   5  15     2778.73     2290.46    396.47 o 
 -30   6  15      806.79      770.65    334.40 o 
 -28   6  15     1263.66     1139.73    275.27 o 
 -26   6  15     1218.96     1425.23    276.36 o 
 -24   6  15       55.68       -7.87    170.47 o 
 -22   6  15     1215.01     1463.57    223.03 o 
 -20   6  15      296.98      352.36    173.14 o 
 -18   6  15     1253.00     1488.69    215.97 o 
 -16   6  15     1532.52     1762.17    271.95 o 
 -14   6  15     2392.67     2502.79    400.56 o 
 -12   6  15      145.47      230.99    194.44 o 
 -10   6  15     3614.34     3207.83    323.84 o 
  -8   6  15      675.62      775.09    235.65 o 
  -6   6  15     4093.69     3846.75    400.01 o 
  -4   6  15     2513.33     2483.92    241.79 o 
  -2   6  15      613.79      707.29    181.23 o 
   0   6  15     2224.17     1965.42    204.05 o 
   2   6  15     2034.60     1962.54    203.31 o 
   4   6  15      512.47      342.89    165.18 o 
   6   6  15      531.11      567.69    170.27 o 
   8   6  15     1686.38     1636.15    216.81 o 
  10   6  15      327.68      -22.14    159.11 o 
  12   6  15       12.17     -406.54    271.03 o 
  14   6  15      224.83      132.84    212.96 o 
 -27   7  15      844.04      553.69    264.66 o 
 -25   7  15        4.43      -18.66    298.41 o 
 -23   7  15      203.70      174.61    290.61 o 
 -21   7  15     1866.33     2009.76    403.77 o 
 -19   7  15      195.97      -86.58    208.65 o 
 -17   7  15      249.08      333.40    222.97 o 
 -15   7  15     5391.35     4930.75    419.61 o 
 -13   7  15      359.90      347.58    217.59 o 
 -11   7  15      728.28      536.17    230.13 o 
  -9   7  15       30.08     -199.40    178.93 o 
  -7   7  15      233.07      165.25    195.23 o 
  -5   7  15     3412.40     3447.32    392.38 o 
  -3   7  15      393.62      463.97    182.88 o 
  -1   7  15     1726.58     1478.62    233.33 o 
   1   7  15     1407.32     1509.40    239.65 o 
   3   7  15     2200.48     2200.02    271.07 o 
   5   7  15        1.94       -5.35    152.09 o 
   7   7  15      416.68      353.40    179.01 o 
   9   7  15      569.32     1045.86    229.57 o 
 -20   8  15     1070.32      911.03    363.13 o 
 -18   8  15       49.61      137.16    312.54 o 
 -16   8  15     8556.16     8143.72    870.75 o 
 -14   8  15      730.59      790.51    419.63 o 
 -12   8  15      675.73      581.32    246.36 o 
 -10   8  15    10476.02    10039.21    603.22 o 
  -8   8  15     1718.77     1634.74    296.31 o 
  -6   8  15      800.56      735.74    257.97 o 
  -4   8  15     5426.19     5517.87    463.48 o 
  -2   8  15     2021.75     2126.70    323.95 o 
   0   8  15     1473.85     1457.10    305.41 o 
   2   8  15     7005.06     6560.69    429.99 o 
 -40   0  16     2032.82     1997.59    515.90 o 
 -38   0  16     2003.65     1316.33    424.91 o 
 -36   0  16     1500.12     2328.41    515.66 o 
 -34   0  16    13184.65    13118.00    991.70 o 
 -32   0  16     2083.92     2452.34    484.78 o 
 -30   0  16     3417.50     2669.73    478.48 o 
 -28   0  16    16094.00    15801.77    684.73 o 
 -26   0  16       38.91       -0.76    122.05 o 
 -24   0  16      348.48      287.86    127.66 o 
 -22   0  16    15875.62    16492.31    526.33 o 
 -20   0  16    12101.94    12563.10    433.70 o 
 -18   0  16    14400.16    14019.88    456.97 o 
 -16   0  16      384.75      260.21     87.45 o 
 -14   0  16     8712.84     9467.57    350.29 o 
 -12   0  16     3968.05     3158.10    208.67 o 
 -10   0  16       54.18     -130.79     87.20 o 
  -8   0  16    53167.52    59908.32   1455.63 o 
  -6   0  16     6530.91     7031.32    313.82 o 
  -4   0  16     8801.83     8749.30    360.64 o 
  -2   0  16      654.50      519.71    135.04 o 
   0   0  16     6195.66     5476.38    318.32 o 
   2   0  16      250.51      300.12    131.35 o 
   4   0  16     5888.73     5849.89    343.35 o 
   6   0  16    44910.57    45205.89   1220.57 o 
   8   0  16     1589.15     1420.40    211.71 o 
  10   0  16    10337.14    10566.52    714.18 o 
  12   0  16     3009.50     3651.09    340.31 o 
  14   0  16      581.97      610.91    255.36 o 
  16   0  16    14751.94    14781.69    860.43 o 
  18   0  16     4509.02     5468.31    558.25 o 
  20   0  16      293.43      418.95    294.45 o 
  22   0  16     1534.27     1564.19    366.04 o 
 -39   1  16       25.53      205.95    228.01 o 
 -37   1  16      168.27      151.68    215.48 o 
 -35   1  16     1721.15     1765.53    331.77 o 
 -33   1  16     4135.71     3816.54    334.12 o 
 -31   1  16     8110.83     8519.11    481.46 o 
 -29   1  16      206.39      235.80    138.40 o 
 -27   1  16     4762.55     4995.74    337.56 o 
 -25   1  16     1999.39     1862.85    378.53 o 
 -23   1  16      863.38      665.38    154.82 o 
 -21   1  16     2076.22     1795.54    121.14 o 
 -19   1  16     1052.24     1000.37    107.16 o 
 -17   1  16    21360.40    21767.20    440.16 o 
 -15   1  16     5164.97     5938.05    197.85 o 
 -13   1  16     1185.33     1166.62     95.61 o 
 -11   1  16      984.47      725.41     95.61 o 
  -9   1  16     6244.09     7079.27    222.31 o 
  -7   1  16    11391.97    11199.27    284.22 o 
  -5   1  16     9806.76     9742.90    298.16 o 
  -3   1  16      151.74       32.65     88.58 o 
  -1   1  16    10834.62    10033.02    281.42 o 
   1   1  16     3800.78     3633.07    187.35 o 
   3   1  16      287.10      290.86     98.80 o 
   5   1  16     1996.01     1661.55    146.67 o 
   7   1  16      505.77      384.41    115.91 o 
   9   1  16     1768.29     1710.08    161.24 o 
  11   1  16     2489.31     2476.21    218.15 o 
  13   1  16       49.97       99.40    135.63 o 
  15   1  16     3661.97     3874.32    279.05 o 
  17   1  16      754.82      710.36    290.17 o 
  19   1  16       46.16       44.03    153.31 o 
  21   1  16     1108.16     1693.30    252.20 o 
 -40   2  16     1154.50      709.75    275.11 o 
 -38   2  16      153.44      300.45    244.84 o 
 -36   2  16      417.21      430.75    199.53 o 
 -34   2  16       97.33      103.02    174.50 o 
 -32   2  16       32.25      -77.81    168.39 o 
 -30   2  16      828.41      518.40    167.57 o 
 -28   2  16        6.57      -35.14    142.92 o 
 -26   2  16     5720.20     5059.68    302.18 o 
 -24   2  16      195.54      310.28    133.38 o 
 -22   2  16        6.60       69.96    124.62 o 
 -20   2  16      392.29      316.02    128.74 o 
 -18   2  16     2495.66     2516.68    238.09 o 
 -16   2  16     4516.08     4457.29    205.52 o 
 -14   2  16    15264.41    16133.96    403.59 o 
 -12   2  16     3299.55     3134.78    207.04 o 
 -10   2  16     4632.72     4999.11    234.17 o 
  -8   2  16      962.94     1124.55    103.60 o 
  -6   2  16    10121.24    10461.28    277.73 o 
  -4   2  16     1777.57     1808.43    130.80 o 
  -2   2  16      337.62      392.02    123.16 o 
   0   2  16     1253.57     1410.05    124.42 o 
   2   2  16     8949.82     9741.28    293.07 o 
   4   2  16      223.87      -79.21    107.28 o 
   6   2  16     1007.36     1159.13    164.17 o 
   8   2  16     1465.11     1425.24    175.67 o 
  10   2  16     1275.98     1525.14    190.40 o 
  12   2  16      280.70       76.35    131.04 o 
  14   2  16     2120.20     1592.74    204.14 o 
  16   2  16      932.36      730.95    184.70 o 
  18   2  16       50.45     -102.40    147.93 o 
  20   2  16      183.81      105.50    173.56 o 
 -39   3  16      600.09      794.19    320.35 o 
 -37   3  16      113.65      156.23    231.86 o 
 -35   3  16     6060.79     5783.98    516.48 o 
 -33   3  16     4217.20     4079.73    493.77 o 
 -31   3  16      755.68      541.69    179.99 o 
 -29   3  16    14142.94    14118.62    505.59 o 
 -27   3  16     1468.49     1306.62    194.50 o 
 -25   3  16     1918.05     1943.72    274.15 o 
 -23   3  16     5586.13     5361.58    370.17 o 
 -21   3  16      179.64      265.00    296.38 o 
 -19   3  16     5961.98     6237.95    322.30 o 
 -17   3  16    19702.91    20197.97    572.91 o 
 -15   3  16       13.81       21.95     85.00 o 
 -13   3  16      396.91      447.43    101.27 o 
 -11   3  16     2683.09     2810.73    168.79 o 
  -9   3  16      237.56      103.93     84.64 o 
  -7   3  16     5613.49     5824.73    259.60 o 
  -5   3  16    14107.17    14086.54    340.74 o 
  -3   3  16     8718.98     8931.48    307.05 o 
  -1   3  16     3436.25     3015.93    205.60 o 
   1   3  16    12519.57    12193.59    385.01 o 
   3   3  16     1378.92     1753.68    182.17 o 
   5   3  16     9918.13    11132.44    391.31 o 
   7   3  16      268.86      409.00    137.12 o 
   9   3  16     2485.63     2752.12    228.47 o 
  11   3  16    12391.98    12007.09    445.03 o 
  13   3  16     1183.86     1003.63    186.48 o 
  15   3  16      752.37      723.54    245.88 o 
  17   3  16     3580.67     3752.50    340.34 o 
  19   3  16      457.07      467.53    190.04 o 
 -36   4  16      356.57      360.72    198.13 o 
 -34   4  16      159.54     -169.49    166.82 o 
 -32   4  16      172.14      198.70    176.93 o 
 -30   4  16     5201.47     4603.59    332.29 o 
 -28   4  16     3854.66     3689.37    296.34 o 
 -26   4  16      131.96       98.20    152.97 o 
 -24   4  16     1132.31     1331.24    217.98 o 
 -22   4  16     2210.02     2186.58    225.41 o 
 -20   4  16      313.50       41.81    134.01 o 
 -18   4  16     9449.72    10442.79    721.93 o 
 -16   4  16      239.73      -33.34    123.66 o 
 -14   4  16       12.21       91.10    110.07 o 
 -12   4  16     6387.83     6748.21    340.56 o 
 -10   4  16     2855.52     3042.04    189.99 o 
  -8   4  16     9646.94    10360.35    373.95 o 
  -6   4  16     1727.10     1315.46    147.70 o 
  -4   4  16     3015.96     3179.81    206.14 o 
  -2   4  16     7752.84     7411.58    312.34 o 
   0   4  16     1427.86     1535.07    166.42 o 
   2   4  16     1550.50     1855.88    190.57 o 
   4   4  16     3338.65     3564.38    244.57 o 
   6   4  16    17910.04    18625.75   1012.92 o 
   8   4  16     3873.11     4059.13    274.84 o 
  10   4  16      311.56      220.53    147.26 o 
  12   4  16       74.68     -196.45    130.97 o 
  14   4  16       24.59      -72.05    143.38 o 
  16   4  16     2860.20     3143.68    286.71 o 
  18   4  16     1848.67     2480.64    302.86 o 
 -35   5  16       81.44     -308.98    208.91 o 
 -33   5  16       68.97      148.80    228.35 o 
 -31   5  16       93.20      220.07    187.88 o 
 -29   5  16      111.54       59.09    175.63 o 
 -27   5  16       40.71        4.63    212.06 o 
 -25   5  16       15.25     -204.22    145.64 o 
 -23   5  16       25.14      114.68    156.96 o 
 -21   5  16      257.23      142.34    154.45 o 
 -19   5  16        0.33       52.36    207.05 o 
 -17   5  16        3.84       52.07    140.71 o 
 -15   5  16     2748.99     2858.96    300.57 o 
 -13   5  16     1165.69      732.44    210.01 o 
 -11   5  16      167.45      191.70    171.67 o 
  -9   5  16     3699.66     3562.32    260.07 o 
  -7   5  16     3378.59     3661.36    269.10 o 
  -5   5  16     1089.76      832.75    171.47 o 
  -3   5  16     5858.72     5162.54    311.33 o 
  -1   5  16      245.22       66.14    134.51 o 
   1   5  16      165.59      167.99    144.40 o 
   3   5  16        0.31       90.13    143.43 o 
   5   5  16      231.26       76.10    152.00 o 
   7   5  16       77.88     -108.00    133.90 o 
   9   5  16      429.13      252.16    156.86 o 
  11   5  16        2.09      125.85    158.17 o 
  13   5  16      166.30     -117.75    154.19 o 
  15   5  16      159.29      104.49    190.96 o 
 -30   6  16      686.21      716.41    262.86 o 
 -28   6  16     4109.42     3598.29    377.81 o 
 -26   6  16       10.13     -118.75    167.87 o 
 -24   6  16     7924.35     8259.06    448.80 o 
 -22   6  16     9073.29     8541.02    443.86 o 
 -20   6  16       61.65       60.53    166.76 o 
 -18   6  16    12280.90    13606.67    608.93 o 
 -16   6  16      726.32      514.12    319.39 o 
 -14   6  16      446.79      285.70    200.00 o 
 -12   6  16    11265.58    10809.56    559.71 o 
 -10   6  16     4805.46     4789.80    384.84 o 
  -8   6  16     1842.93     2013.37    377.21 o 
  -6   6  16      655.51      349.49    168.80 o 
  -4   6  16     6840.23     6763.34    377.90 o 
  -2   6  16       47.33      153.35    153.37 o 
   0   6  16     2183.41     2431.76    221.39 o 
   2   6  16       13.43       18.73    132.51 o 
   4   6  16     4216.36     4039.25    388.31 o 
   6   6  16     2978.32     3264.25    292.14 o 
   8   6  16      312.75      416.69    190.37 o 
  10   6  16     1001.75     1135.23    236.82 o 
  12   6  16      237.46       22.24    175.08 o 
 -27   7  16     1000.96      735.18    767.21 o 
 -25   7  16     2406.99     2520.16    502.91 o 
 -23   7  16     2822.20     1865.22    396.51 o 
 -21   7  16      147.08      163.60    287.20 o 
 -19   7  16      767.07      771.18    249.34 o 
 -17   7  16     2388.26     2241.39    316.80 o 
 -15   7  16        7.82       77.06    199.89 o 
 -13   7  16     5078.79     5629.36    451.04 o 
 -11   7  16     4115.84     4058.95    382.70 o 
  -9   7  16       95.79       -2.60    192.26 o 
  -7   7  16     2932.05     3254.66    353.54 o 
  -5   7  16      740.31      414.64    217.63 o 
  -3   7  16     2597.51     2385.71    261.45 o 
  -1   7  16     2056.14     2166.92    262.50 o 
   1   7  16     3444.83     3101.24    451.09 o 
   3   7  16      398.28      365.31    188.48 o 
   5   7  16     2735.50     2228.19    278.35 o 
   7   7  16      838.77      749.66    198.23 o 
 -18   8  16      337.58      737.27    351.44 o 
 -16   8  16     2677.05     1949.25    536.62 o 
 -14   8  16      554.80      648.45    260.06 o 
 -12   8  16      211.94        1.98    231.71 o 
 -10   8  16       26.18     -176.76    230.14 o 
  -8   8  16      344.46      336.52    241.27 o 
  -6   8  16      123.54      208.59    237.66 o 
  -4   8  16     1172.33     1133.90    278.38 o 
  -2   8  16       16.07       96.63    228.08 o 
   0   8  16      328.03      268.33    238.36 o 
 -41   1  17      131.74      -36.02    211.71 o 
 -39   1  17      220.98       61.11    294.19 o 
 -37   1  17     3818.72     3672.25    438.70 o 
 -35   1  17      613.27      660.45    251.29 o 
 -33   1  17     3367.27     3605.57    856.55 o 
 -31   1  17     8731.11     8602.28    627.00 o 
 -29   1  17       28.54     -171.24    114.16 o 
 -27   1  17       40.59       89.70    122.76 o 
 -25   1  17      269.02      338.75    130.31 o 
 -23   1  17     4461.33     4828.07    276.89 o 
 -21   1  17    10628.35    11184.10    286.69 o 
 -19   1  17    40229.72    42188.71    763.37 o 
 -17   1  17      373.56      327.76     79.20 o 
 -15   1  17     1363.21     1200.24    102.51 o 
 -13   1  17     1964.36     2032.38    155.79 o 
 -11   1  17     1401.65     1844.87    122.53 o 
  -9   1  17    22671.55    22003.80    454.14 o 
  -7   1  17    14278.78    14468.84    342.24 o 
  -5   1  17    18607.43    18852.26    460.89 o 
  -3   1  17    31330.12    29174.76    916.30 o 
  -1   1  17     2752.42     2862.71    167.90 o 
   1   1  17      381.76      508.99    105.10 o 
   3   1  17     2634.75     2788.56    176.93 o 
   5   1  17      662.19      596.39    116.86 o 
   7   1  17     8592.44     8486.25    317.77 o 
   9   1  17    26668.63    26377.57    595.03 o 
  11   1  17     5078.35     5233.67    307.52 o 
  13   1  17     3260.70     2709.98    242.25 o 
  15   1  17     4802.70     5218.20    325.02 o 
  17   1  17      395.90      247.65    200.15 o 
  19   1  17     3667.75     3688.04    307.39 o 
  21   1  17     3109.56     3358.52    353.86 o 
 -40   2  17       39.98      -70.79    228.16 o 
 -38   2  17     1432.88     1499.74    323.23 o 
 -36   2  17      721.16      779.46    223.16 o 
 -34   2  17     1223.37     1022.95    225.91 o 
 -32   2  17     4220.53     4333.34    304.73 o 
 -30   2  17    11376.44    11346.68    438.07 o 
 -28   2  17     1496.29     1793.93    208.74 o 
 -26   2  17      116.58     -123.11    123.62 o 
 -24   2  17      864.93     1117.12    174.18 o 
 -22   2  17      891.88      739.39    156.69 o 
 -20   2  17    29079.73    30818.16    771.10 o 
 -18   2  17      357.04      209.23     96.77 o 
 -16   2  17     2241.89     2280.03    164.43 o 
 -14   2  17     8542.30     8313.82    233.41 o 
 -12   2  17      816.16     1101.34    102.81 o 
 -10   2  17    52158.99    53897.38   1041.85 o 
  -8   2  17    39816.61    40148.51    761.33 o 
  -6   2  17     5645.80     6068.60    260.22 o 
  -4   2  17     5003.77     4764.13    204.90 o 
  -2   2  17    22355.87    21728.49    472.88 o 
   0   2  17       80.73       73.06     88.31 o 
   2   2  17    29708.22    29986.80    616.52 o 
   4   2  17    29872.97    28982.91    690.44 o 
   6   2  17       27.89       -8.23    115.16 o 
   8   2  17      669.91      538.01    146.84 o 
  10   2  17     3338.69     3359.18    260.07 o 
  12   2  17      758.40      559.17    160.15 o 
  14   2  17     9488.51    10462.86    462.49 o 
  16   2  17     5580.12     5995.04    359.59 o 
  18   2  17      883.50      833.27    198.82 o 
  20   2  17     1850.24     1726.98    254.78 o 
 -39   3  17      319.11     -301.97    239.16 o 
 -37   3  17      533.99       66.01    242.46 o 
 -35   3  17     1061.38     1169.76    253.49 o 
 -33   3  17      939.42      724.68    228.30 o 
 -31   3  17      463.23      421.40    223.19 o 
 -29   3  17      207.49      132.09    170.38 o 
 -27   3  17     1208.18     1327.67    226.85 o 
 -25   3  17      416.57      302.20    168.80 o 
 -23   3  17     1621.17     1509.06    193.72 o 
 -21   3  17      238.29      304.88    142.59 o 
 -19   3  17     1419.75     1391.67    179.67 o 
 -17   3  17    11038.85    11297.73    404.02 o 
 -15   3  17      650.56      616.76    146.35 o 
 -13   3  17     2041.34     2328.96    194.08 o 
 -11   3  17      286.11      159.04     77.39 o 
  -9   3  17      231.80      306.08    131.32 o 
  -7   3  17     3879.15     3722.93    178.72 o 
  -5   3  17     5239.63     5081.65    316.53 o 
  -3   3  17        4.57       54.37    118.49 o 
  -1   3  17      806.48      847.89    146.93 o 
   1   3  17      492.79      502.03    134.43 o 
   3   3  17     1070.63      774.43    152.31 o 
   5   3  17      781.94      696.10    148.46 o 
   7   3  17     1726.22     1987.35    234.41 o 
   9   3  17     1865.80     1779.40    204.15 o 
  11   3  17      164.45      229.71    147.59 o 
  13   3  17     1502.39     1266.22    201.81 o 
  15   3  17      214.97      345.87    189.42 o 
  17   3  17      642.71      525.49    325.33 o 
  19   3  17      231.72      -60.64    161.16 o 
 -36   4  17       39.28     -121.58    177.65 o 
 -34   4  17      746.47      435.09    194.31 o 
 -32   4  17     3046.92     3244.92    298.53 o 
 -30   4  17     2411.95     1949.63    243.71 o 
 -28   4  17     2038.94     1850.95    231.33 o 
 -26   4  17     6769.28     6698.42    443.46 o 
 -24   4  17     2503.75     2506.38    261.56 o 
 -22   4  17     1695.64     1699.13    249.94 o 
 -20   4  17     6769.85     7075.05    600.14 o 
 -18   4  17      113.22      -47.02    127.49 o 
 -16   4  17     1154.05      807.69    192.23 o 
 -14   4  17     1895.98     2175.92    249.90 o 
 -12   4  17     3672.33     4155.63    253.02 o 
 -10   4  17     3048.54     3034.52    194.66 o 
  -8   4  17     2512.98     2371.19    178.63 o 
  -6   4  17        1.55      -70.32     97.09 o 
  -4   4  17     1802.72     1914.18    174.39 o 
  -2   4  17      793.97      778.58    140.86 o 
   0   4  17      387.72      259.54    128.98 o 
   2   4  17     5139.20     5190.05    285.67 o 
   4   4  17     2753.07     2819.58    230.40 o 
   6   4  17      315.93      454.74    145.51 o 
   8   4  17     3851.84     3631.30    302.91 o 
  10   4  17     1575.92     1553.32    205.31 o 
  12   4  17      124.26     -104.59    144.95 o 
  14   4  17     2886.08     3233.96    413.20 o 
  16   4  17      371.84       98.78    174.07 o 
 -35   5  17      114.07      -81.41    233.05 o 
 -33   5  17      178.73      228.99    193.70 o 
 -31   5  17     2806.87     2653.78    288.70 o 
 -29   5  17      368.94      459.42    191.44 o 
 -27   5  17     4179.87     3827.87    314.77 o 
 -25   5  17     3028.33     3668.77    317.98 o 
 -23   5  17      708.31      850.71    190.86 o 
 -21   5  17    12683.87    13034.03    488.01 o 
 -19   5  17     8581.33     9807.50    622.99 o 
 -17   5  17        0.91      100.14    115.83 o 
 -15   5  17    13664.45    14803.86    500.88 o 
 -13   5  17     3967.07     3938.02    350.63 o 
 -11   5  17     1318.73     1927.59    263.20 o 
  -9   5  17     5849.38     6590.96    353.18 o 
  -7   5  17     7581.44     6955.35    362.91 o 
  -5   5  17     7753.47     7355.61    380.48 o 
  -3   5  17     3782.63     3945.78    247.88 o 
  -1   5  17    12941.34    13359.01    471.00 o 
   1   5  17     1178.47     1118.94    169.98 o 
   3   5  17    19061.39    19713.20    562.63 o 
   5   5  17       83.56      218.21    143.06 o 
   7   5  17     3779.57     3647.76    279.27 o 
   9   5  17     8698.16     9185.75    449.65 o 
  11   5  17      693.45      785.81    190.79 o 
  13   5  17       75.98     -198.57    152.94 o 
  15   5  17      924.53      694.48    228.03 o 
 -30   6  17      809.98      734.54    269.34 o 
 -28   6  17     1065.14      690.51    263.03 o 
 -26   6  17     1403.34     1894.62    259.70 o 
 -24   6  17      492.64      649.50    200.02 o 
 -22   6  17     5248.80     5712.32    370.74 o 
 -20   6  17     1947.34     1921.15    294.20 o 
 -18   6  17      978.25      721.74    228.47 o 
 -16   6  17      188.73      295.39    212.51 o 
 -14   6  17       31.97     -115.44    176.08 o 
 -12   6  17      196.86      330.91    310.58 o 
 -10   6  17     1711.01     1778.51    331.33 o 
  -8   6  17     1515.25     1683.42    362.17 o 
  -6   6  17      237.48      368.94    196.25 o 
  -4   6  17      207.73      327.13    280.92 o 
  -2   6  17      956.03      775.30    225.91 o 
   0   6  17      972.37      925.08    234.76 o 
   2   6  17     2900.24     2784.10    277.27 o 
   4   6  17     3835.49     3571.64    310.71 o 
   6   6  17      181.10      273.54    179.01 o 
   8   6  17      325.12      344.46    198.00 o 
  10   6  17      667.36      516.64    187.46 o 
 -25   7  17     1101.63      717.43    530.37 o 
 -23   7  17       77.60     -361.26    286.41 o 
 -21   7  17     3161.17     2612.69    386.48 o 
 -19   7  17       13.66      -46.24    216.17 o 
 -17   7  17      415.97      373.66    229.45 o 
 -15   7  17      874.36     1119.82    268.03 o 
 -13   7  17      969.55      834.55    247.97 o 
 -11   7  17      260.85      533.14    234.06 o 
  -9   7  17     1775.55     1831.82    306.80 o 
  -7   7  17       13.83      200.17    202.32 o 
  -5   7  17      722.88      271.75    214.44 o 
  -3   7  17      311.41      204.16    179.03 o 
  -1   7  17      613.74      696.43    203.47 o 
   1   7  17      179.67      623.17    453.33 o 
   3   7  17      607.47      330.82    224.40 o 
   5   7  17       48.82      221.58    214.94 o 
 -18   8  17      115.09      269.80    325.44 o 
 -16   8  17      388.11      645.29    340.49 o 
 -14   8  17     7053.55     7204.04    532.38 o 
 -12   8  17     1935.78     1731.02    309.64 o 
 -10   8  17     5188.86     4662.09    820.00 o 
  -8   8  17     1220.45     1315.50    371.20 o 
  -6   8  17       59.00     -233.59    226.51 o 
  -4   8  17      285.81      231.74    226.49 o 
  -2   8  17     1363.42     1671.47    314.00 o 
 -40   0  18     4965.15     4916.16    731.20 o 
 -38   0  18     3099.23     2375.07    531.02 o 
 -36   0  18     3850.04     3237.01    591.88 o 
 -34   0  18     3059.07     3489.05    570.18 o 
 -32   0  18    12972.76    12443.29    962.00 o 
 -30   0  18     5451.48     6310.04    740.35 o 
 -28   0  18      218.03      193.18    269.72 o 
 -26   0  18      555.22      721.40    178.29 o 
 -24   0  18      334.34      350.28    143.77 o 
 -22   0  18    25010.09    27121.98    769.66 o 
 -20   0  18     1857.93     1999.68    192.76 o 
 -18   0  18    18425.30    19850.29    729.69 o 
 -16   0  18    29895.71    31112.58    841.69 o 
 -14   0  18     1272.34     1400.13    165.59 o 
 -12   0  18    27571.77    27400.04    760.68 o 
 -10   0  18    45896.86    45758.42   1166.93 o 
  -8   0  18     5950.66     7134.37    337.46 o 
  -6   0  18     2578.06     2052.03    200.15 o 
  -4   0  18    10911.53    10450.12    419.71 o 
  -2   0  18      142.69       49.88    125.21 o 
   0   0  18    21719.44    20696.07    664.39 o 
   2   0  18     2685.85     2653.45    253.15 o 
   4   0  18     8345.90     8550.49    440.11 o 
   6   0  18     1439.12     1306.99    215.89 o 
   8   0  18     3729.28     4392.16    419.55 o 
  10   0  18      639.42      618.51    195.31 o 
  12   0  18    11049.26    12635.34    577.77 o 
  14   0  18     7004.60     6699.89    617.02 o 
  16   0  18     1465.56     1347.94    345.25 o 
  18   0  18     2657.18     2391.42    704.27 o 
  20   0  18        9.05      -44.67    266.75 o 
 -41   1  18      185.25      -27.52    209.39 o 
 -39   1  18      444.12      334.66    240.29 o 
 -37   1  18     1198.67     1244.55    294.21 o 
 -35   1  18      237.55      210.26    210.26 o 
 -33   1  18     6964.39     7345.81    586.91 o 
 -31   1  18      862.51      799.62    316.01 o 
 -29   1  18      127.46        7.36    123.12 o 
 -27   1  18       89.16       85.14    124.54 o 
 -25   1  18     1045.58      859.08    174.96 o 
 -23   1  18       93.04       89.16    116.93 o 
 -21   1  18    11830.70    12900.26    364.80 o 
 -19   1  18      758.55      590.19    122.64 o 
 -17   1  18      960.48      999.67    103.13 o 
 -15   1  18     2247.05     2579.24    143.29 o 
 -13   1  18      957.07     1220.48    110.79 o 
 -11   1  18     9470.42     8922.34    256.98 o 
  -9   1  18     7451.18     6782.44    235.57 o 
  -7   1  18     1014.96     1158.82    171.75 o 
  -5   1  18    25743.71    26472.46    601.45 o 
  -3   1  18     1312.61     1405.40    130.48 o 
  -1   1  18      543.96      473.09    106.26 o 
   1   1  18     4028.59     3950.67    293.65 o 
   3   1  18     4264.95     3844.90    208.61 o 
   5   1  18    11960.94    12863.99    369.80 o 
   7   1  18    13294.51    13668.44    388.86 o 
   9   1  18       91.22      170.70    132.60 o 
  11   1  18     6137.07     6090.29    338.94 o 
  13   1  18      976.66      977.87    186.88 o 
  15   1  18      288.58      274.20    162.55 o 
  17   1  18      644.03      261.29    171.80 o 
  19   1  18     3134.89     3600.28    346.28 o 
 -40   2  18      160.77       55.27    236.69 o 
 -38   2  18       19.62      -13.46    208.29 o 
 -36   2  18      263.30      162.71    213.31 o 
 -34   2  18     1859.76     1547.09    250.72 o 
 -32   2  18     1103.20     1090.59    199.18 o 
 -30   2  18     1431.97     1098.95    190.75 o 
 -28   2  18     2374.27     2358.86    230.39 o 
 -26   2  18      147.81      130.83    133.24 o 
 -24   2  18      747.23      735.76    159.99 o 
 -22   2  18     2733.54     2956.22    231.08 o 
 -20   2  18       68.74     -118.26    112.48 o 
 -18   2  18     3167.24     3159.45    185.92 o 
 -16   2  18     3242.80     3828.76    206.99 o 
 -14   2  18    19268.48    18877.93    405.45 o 
 -12   2  18      873.23      778.94     97.57 o 
 -10   2  18     8494.25     8203.17    376.23 o 
  -8   2  18     2291.24     2683.88    155.91 o 
  -6   2  18      621.66      698.27    105.57 o 
  -4   2  18     2818.35     2848.53    167.85 o 
  -2   2  18     2715.30     2392.33    159.57 o 
   0   2  18     8774.69     8895.72    327.12 o 
   2   2  18     3883.69     4355.37    267.74 o 
   4   2  18     1051.30      959.81    159.16 o 
   6   2  18     7496.55     7634.56    357.03 o 
   8   2  18     1074.94      847.32    162.27 o 
  10   2  18     1848.63     1831.55    212.57 o 
  12   2  18     1088.68     1118.41    193.27 o 
  14   2  18      372.21      404.57    169.63 o 
  16   2  18      369.62      207.85    173.03 o 
  18   2  18      202.06      121.95    175.14 o 
 -39   3  18     2280.05     2257.88    330.27 o 
 -37   3  18      104.56     -237.55    212.51 o 
 -35   3  18      949.96      582.31    203.24 o 
 -33   3  18    17837.22    17312.27    702.37 o 
 -31   3  18      458.29      374.43    241.44 o 
 -29   3  18      775.10      658.49    173.82 o 
 -27   3  18     2373.75     2787.55    253.98 o 
 -25   3  18      136.64     -125.06    162.53 o 
 -23   3  18    23396.30    23734.53    697.36 o 
 -21   3  18    15885.32    16326.04    543.25 o 
 -19   3  18      192.86      289.38    139.48 o 
 -17   3  18     4497.05     4740.62    417.65 o 
 -15   3  18      826.57      698.54    122.34 o 
 -13   3  18       16.93      -69.90    127.13 o 
 -11   3  18     3685.76     3855.75    211.93 o 
  -9   3  18     7718.90     7569.13    254.84 o 
  -7   3  18    14368.51    15118.38    443.40 o 
  -5   3  18     6600.95     6609.55    287.57 o 
  -3   3  18     5886.87     6249.36    294.57 o 
  -1   3  18       18.03      -71.38    110.57 o 
   1   3  18     6844.45     7037.41    327.65 o 
   3   3  18      455.59      292.26    134.98 o 
   5   3  18      376.92      592.57    148.28 o 
   7   3  18     7886.37     7744.27    372.13 o 
   9   3  18     1569.99     2039.14    221.95 o 
  11   3  18       28.99     -123.27    131.82 o 
  13   3  18     1361.04     1250.82    212.88 o 
  15   3  18      104.50      130.82    185.38 o 
  17   3  18     1446.72     1435.19    266.98 o 
 -36   4  18     1614.36     1792.24    315.04 o 
 -34   4  18      644.16      459.86    236.30 o 
 -32   4  18     3551.21     3363.42    350.99 o 
 -30   4  18     1037.69      942.85    241.15 o 
 -28   4  18     6522.36     6342.54    680.74 o 
 -26   4  18     2379.22     1982.59    283.72 o 
 -24   4  18     1340.26     1016.53    399.17 o 
 -22   4  18    10615.42    10616.80    433.77 o 
 -20   4  18     1561.81     1202.26    192.88 o 
 -18   4  18     3933.68     3304.62    259.95 o 
 -16   4  18       52.83       15.60    123.39 o 
 -14   4  18        6.66      -56.55    122.90 o 
 -12   4  18     4317.26     4533.75    242.60 o 
 -10   4  18    28032.96    29056.02    764.69 o 
  -8   4  18      210.52      409.44    150.93 o 
  -6   4  18     5223.63     5196.59    349.96 o 
  -4   4  18     8312.97     8273.97    326.98 o 
  -2   4  18       21.20      -67.11    109.74 o 
   0   4  18    20621.36    19725.53    631.21 o 
   2   4  18    13775.87    12949.75    422.85 o 
   4   4  18      616.45      601.79    154.88 o 
   6   4  18       31.83      161.73    133.03 o 
   8   4  18     2978.87     2363.93    232.16 o 
  10   4  18     5169.02     5065.52    324.86 o 
  12   4  18     2349.58     2496.98    287.75 o 
  14   4  18      182.46      101.50    169.63 o 
  16   4  18      168.10      231.20    179.08 o 
 -33   5  18       90.01     -260.48    173.65 o 
 -31   5  18     1613.03     1563.41    243.54 o 
 -29   5  18       24.24     -114.23    169.14 o 
 -27   5  18     1065.11     1116.93    216.49 o 
 -25   5  18        0.49      253.31    163.46 o 
 -23   5  18      427.14      367.38    214.68 o 
 -21   5  18        0.60     -247.90    165.27 o 
 -19   5  18     3821.20     3986.21    298.49 o 
 -17   5  18      382.19      148.19    144.89 o 
 -15   5  18     2922.86     2590.71    294.74 o 
 -13   5  18     4067.96     4373.28    482.34 o 
 -11   5  18      107.62     -153.62    163.00 o 
  -9   5  18      513.55      381.83    144.22 o 
  -7   5  18      197.64      183.10    163.05 o 
  -5   5  18     3278.34     3334.14    267.54 o 
  -3   5  18     3718.56     3288.18    232.71 o 
  -1   5  18      817.03      776.78    157.99 o 
   1   5  18        7.51       93.54    130.27 o 
   3   5  18       42.04      288.23    143.60 o 
   5   5  18      356.51      288.28    148.83 o 
   7   5  18      211.53      280.24    170.68 o 
   9   5  18       10.25     -115.84    143.87 o 
  11   5  18      445.77      572.65    183.54 o 
  13   5  18        1.66     -115.73    160.10 o 
 -30   6  18     1144.32      785.20    266.14 o 
 -28   6  18     4280.59     3979.79    333.87 o 
 -26   6  18     3712.29     3613.48    392.50 o 
 -24   6  18      156.68      110.29    178.67 o 
 -22   6  18     1938.58     2337.86    325.92 o 
 -20   6  18      357.08       24.80    257.97 o 
 -18   6  18      560.87      330.71    211.07 o 
 -16   6  18     1703.40     1764.08    327.60 o 
 -14   6  18     3011.35     2875.21    418.11 o 
 -12   6  18     5158.40     5115.27    407.88 o 
 -10   6  18     1703.38     1632.19    270.89 o 
  -8   6  18      385.67       53.69    250.96 o 
  -6   6  18       27.44      171.99    160.92 o 
  -4   6  18      402.13       21.09    151.64 o 
  -2   6  18        4.21     -153.53    145.10 o 
   0   6  18     3199.16     2861.21    275.36 o 
   2   6  18     1608.32     2213.14    298.29 o 
   4   6  18      122.25      -76.06    146.84 o 
   6   6  18     3902.33     3988.87    306.66 o 
   8   6  18      254.84      159.15    171.33 o 
  10   6  18       64.16       83.59    175.01 o 
 -25   7  18      139.53     -408.47    272.32 o 
 -23   7  18     6650.99     6161.76    498.85 o 
 -21   7  18     4960.98     5026.27    455.78 o 
 -19   7  18        5.53     -123.88    304.82 o 
 -17   7  18     2104.28     1973.09    308.96 o 
 -15   7  18     1698.54     1085.95    264.03 o 
 -13   7  18      437.43      637.84    257.74 o 
 -11   7  18     3277.97     3391.86    361.47 o 
  -9   7  18     7590.67     7342.82    507.94 o 
  -7   7  18        9.53       -1.76    191.11 o 
  -5   7  18      761.30      994.71    258.73 o 
  -3   7  18      427.74      401.86    220.76 o 
  -1   7  18      456.91      486.77    288.57 o 
   1   7  18     2446.20     2166.88    325.54 o 
   3   7  18      457.26      326.25    237.51 o 
   5   7  18      221.09      189.33    230.21 o 
 -16   8  18        0.91      119.58    232.08 o 
 -14   8  18       13.72     -210.21    277.71 o 
 -12   8  18      575.04      260.59    230.62 o 
 -10   8  18      206.76      296.40    245.06 o 
  -8   8  18     2672.43     2385.72    345.66 o 
  -6   8  18      220.79      183.38    234.97 o 
 -41   1  19      771.76      726.64    721.41 o 
 -39   1  19        3.16     -129.93    206.16 o 
 -37   1  19      437.97      334.43    229.55 o 
 -35   1  19    14921.13    14250.23    760.67 o 
 -33   1  19      410.77      170.16    207.41 o 
 -31   1  19      169.73      200.26    208.28 o 
 -29   1  19       44.42      -72.80    172.43 o 
 -27   1  19       29.82     -167.87    111.91 o 
 -25   1  19     6867.54     7274.26    422.07 o 
 -23   1  19     1299.65     1353.05    227.07 o 
 -21   1  19      158.92      182.79    103.47 o 
 -19   1  19    21910.35    23998.51    492.26 o 
 -17   1  19     3277.75     3873.25    178.04 o 
 -15   1  19     6603.13     6391.51    252.00 o 
 -13   1  19    22039.01    21915.48    461.59 o 
 -11   1  19     2300.90     2216.06    144.77 o 
  -9   1  19    13154.84    13325.37    336.53 o 
  -7   1  19    26940.43    27733.12    565.94 o 
  -5   1  19     3182.84     2906.65    240.53 o 
  -3   1  19     9481.56     8832.59    424.75 o 
  -1   1  19     9005.37     8438.16    291.40 o 
   1   1  19     1317.76     1585.52    164.61 o 
   3   1  19     3949.66     4241.79    263.22 o 
   5   1  19     3353.02     3898.14    225.25 o 
   7   1  19        3.39        8.11    128.56 o 
   9   1  19     9826.27    10297.25    425.92 o 
  11   1  19     8935.07     9271.28    424.55 o 
  13   1  19      429.73      521.06    189.27 o 
  15   1  19     1745.46     2155.88    249.29 o 
  17   1  19     2515.94     3313.72    398.76 o 
 -40   2  19      524.41      466.84    265.34 o 
 -38   2  19      151.83     -112.91    217.45 o 
 -36   2  19      242.91      360.27    298.94 o 
 -34   2  19      841.57      562.22    382.11 o 
 -32   2  19     4417.27     4451.48    316.73 o 
 -30   2  19    14958.48    16013.17    536.75 o 
 -28   2  19      167.88      213.65    137.55 o 
 -26   2  19       56.27       61.74    133.67 o 
 -24   2  19     4664.27     5139.90    302.64 o 
 -22   2  19      148.15      106.10    149.57 o 
 -20   2  19    15504.85    15885.03    496.49 o 
 -18   2  19    14213.66    14717.70    421.99 o 
 -16   2  19     2912.19     3149.05    238.57 o 
 -14   2  19     7311.53     7092.09    237.67 o 
 -12   2  19    32339.44    31142.22    666.97 o 
 -10   2  19     1469.49     1116.34    122.64 o 
  -8   2  19     1108.08     1081.86    117.42 o 
  -6   2  19    15165.14    14883.79    368.80 o 
  -4   2  19      865.10      738.11    136.66 o 
  -2   2  19    38507.59    38247.13    746.79 o 
   0   2  19     1754.88     1438.62    226.86 o 
   2   2  19      311.90      327.34    136.00 o 
   4   2  19     2758.27     3337.37    295.07 o 
   6   2  19     4980.73     5689.61    323.63 o 
   8   2  19     5247.51     5692.76    428.80 o 
  10   2  19    13397.63    13903.68    479.81 o 
  12   2  19     1300.65     1122.76    226.34 o 
  14   2  19     4339.67     4726.86    332.11 o 
  16   2  19     2612.70     2955.28    284.57 o 
  18   2  19      447.18      527.10    200.87 o 
 -39   3  19      769.64       34.67    352.76 o 
 -37   3  19      343.11      513.39    227.75 o 
 -35   3  19     2880.63     3322.88    302.59 o 
 -33   3  19      476.28      350.21    175.08 o 
 -31   3  19      342.56      287.26    180.63 o 
 -29   3  19      232.10      145.99    165.98 o 
 -27   3  19     1019.25     1013.41    191.97 o 
 -25   3  19      222.65      202.97    144.41 o 
 -23   3  19     2218.15     2218.38    238.77 o 
 -21   3  19     2007.32     2324.33    274.70 o 
 -19   3  19        5.21       -1.50    136.01 o 
 -17   3  19     2277.76     2178.25    335.78 o 
 -15   3  19    26985.31    28603.51    648.29 o 
 -13   3  19     1429.95     1220.13    143.65 o 
 -11   3  19      194.43       -5.32    161.00 o 
  -9   3  19     3026.62     2817.56    176.07 o 
  -7   3  19      479.01      379.65    102.37 o 
  -5   3  19        8.04     -153.93    102.62 o 
  -3   3  19     1711.38     1709.14    190.22 o 
  -1   3  19     7529.96     7325.71    366.36 o 
   1   3  19      159.74       54.38    127.25 o 
   3   3  19        2.64     -141.92    118.84 o 
   5   3  19     1246.65     1556.77    303.68 o 
   7   3  19      208.17      438.55    155.97 o 
   9   3  19      412.05      379.76    177.21 o 
  11   3  19      186.27       96.62    160.25 o 
  13   3  19       57.21       36.67    159.78 o 
  15   3  19      149.46      212.55    197.44 o 
 -36   4  19     1074.51     1122.91    243.03 o 
 -34   4  19        8.97     -217.05    207.07 o 
 -32   4  19      376.95      685.68    237.83 o 
 -30   4  19     6669.01     7064.60    410.75 o 
 -28   4  19     1082.39     1441.20    217.31 o 
 -26   4  19       89.49        5.36    153.05 o 
 -24   4  19     1169.69     1479.26    214.31 o 
 -22   4  19      722.60      309.97    156.45 o 
 -20   4  19    10087.11    10602.84    429.49 o 
 -18   4  19      649.95      945.94    174.65 o 
 -16   4  19     1374.11      568.29    331.79 o 
 -14   4  19     2243.10     2320.88    222.21 o 
 -12   4  19      863.52      970.65    201.48 o 
 -10   4  19     8333.27     7604.88    458.37 o 
  -8   4  19     2635.75     2714.67    293.05 o 
  -6   4  19       44.21       49.76    110.59 o 
  -4   4  19       60.70     -104.37    110.00 o 
  -2   4  19    16642.54    16314.50    575.40 o 
   0   4  19     5040.80     4180.91    263.06 o 
   2   4  19      316.26      325.82    135.42 o 
   4   4  19     7196.01     7580.41    461.56 o 
   6   4  19      552.17      409.33    158.85 o 
   8   4  19       10.80      -62.81    141.06 o 
  10   4  19      512.70      255.72    162.51 o 
  12   4  19     1686.06     2286.97    304.74 o 
  14   4  19      119.88      -52.81    163.22 o 
 -33   5  19      473.09       99.23    366.83 o 
 -31   5  19      365.86      280.43    337.96 o 
 -29   5  19     2333.19     2176.86    323.95 o 
 -27   5  19       76.21       -5.01    216.62 o 
 -25   5  19    17395.75    17130.62    822.78 o 
 -23   5  19     6033.42     5817.37    368.30 o 
 -21   5  19       13.95      143.49    155.18 o 
 -19   5  19      700.64      693.83    328.35 o 
 -17   5  19      219.75     -101.37    270.10 o 
 -15   5  19      305.24      187.11    191.33 o 
 -13   5  19     5662.97     5541.89    412.40 o 
 -11   5  19    14735.32    13836.81    604.64 o 
  -9   5  19     3197.44     2900.82    439.16 o 
  -7   5  19     2854.76     2817.31    254.32 o 
  -5   5  19      102.69       40.70    147.67 o 
  -3   5  19     2724.63     2664.99    261.07 o 
  -1   5  19     8778.81     8527.37    374.06 o 
   1   5  19       90.19      146.66    133.07 o 
   3   5  19     1908.80     1837.34    231.83 o 
   5   5  19    13103.51    12971.90    483.66 o 
   7   5  19      888.95      618.29    177.44 o 
   9   5  19     4155.13     4337.23    318.16 o 
  11   5  19     1189.60     1643.33    308.61 o 
 -30   6  19     3066.72     3346.53    331.86 o 
 -28   6  19       39.13     -150.09    209.28 o 
 -26   6  19     1675.96     2495.11    418.24 o 
 -24   6  19      373.96      277.86    378.28 o 
 -22   6  19      850.37      403.50    231.23 o 
 -20   6  19     2381.37     2029.85    310.72 o 
 -18   6  19       32.08     -178.10    184.26 o 
 -16   6  19     1182.00      794.03    279.24 o 
 -14   6  19     2715.79     2786.05    328.92 o 
 -12   6  19     1330.97     1273.84    259.68 o 
 -10   6  19     3431.16     3136.37    382.83 o 
  -8   6  19     1900.52     1604.37    268.96 o 
  -6   6  19      965.97      824.88    195.07 o 
  -4   6  19        0.25      180.37    163.75 o 
  -2   6  19     3341.13     2859.64    280.61 o 
   0   6  19      469.55      240.61    209.33 o 
   2   6  19       20.33       70.96    172.17 o 
   4   6  19      518.98      266.13    179.50 o 
   6   6  19      486.08      695.05    190.50 o 
   8   6  19       16.99        8.76    164.46 o 
 -25   7  19      934.12     1486.06    415.55 o 
 -23   7  19       35.99       61.65    241.06 o 
 -21   7  19      819.57      449.12    240.08 o 
 -19   7  19      995.43      880.81    272.10 o 
 -17   7  19        3.69       38.86    223.71 o 
 -15   7  19      199.85      375.54    225.07 o 
 -13   7  19      273.91      428.92    223.61 o 
 -11   7  19      461.10      472.90    227.38 o 
  -9   7  19      673.17      454.60    229.73 o 
  -7   7  19      310.20      476.41    232.11 o 
  -5   7  19     1454.85     1314.25    371.59 o 
  -3   7  19     1433.92     1080.92    228.82 o 
  -1   7  19       33.33       60.79    182.44 o 
   1   7  19      540.04      449.58    206.45 o 
   3   7  19     2533.56     2214.56    293.24 o 
 -12   8  19     7045.76     6826.31    530.17 o 
 -10   8  19      313.34      493.06    263.91 o 
 -40   0  20      101.98      533.12    363.44 o 
 -38   0  20     3150.05     2816.91    582.84 o 
 -36   0  20     3903.59     3238.16    607.41 o 
 -34   0  20     6828.67     7480.08    846.67 o 
 -32   0  20    43684.65    41503.72   2125.18 o 
 -30   0  20     5696.53     5713.82    725.12 o 
 -28   0  20      330.13      104.11    270.62 o 
 -26   0  20      562.49      624.59    211.13 o 
 -24   0  20      251.55      184.88    140.63 o 
 -22   0  20    14045.54    14660.99    853.30 o 
 -20   0  20    41645.95    43215.25   1379.41 o 
 -18   0  20    12613.60    13152.65    710.10 o 
 -16   0  20    25594.86    27730.52    786.45 o 
 -14   0  20    25117.66    26473.98    761.28 o 
 -12   0  20      314.55      216.03    129.08 o 
 -10   0  20    19291.78    20274.49    786.04 o 
  -8   0  20     6725.00     7195.90    375.51 o 
  -6   0  20       59.24       47.70    131.56 o 
  -4   0  20    20538.55    20549.91    771.72 o 
  -2   0  20     8635.75     8532.01    423.71 o 
   0   0  20     3242.14     3022.71    425.77 o 
   2   0  20     3544.01     3926.57    313.32 o 
   4   0  20      132.89      -93.66    148.72 o 
   6   0  20      573.40      849.29    202.60 o 
   8   0  20     9893.72     9955.55    521.74 o 
  10   0  20     1455.69     1171.58    280.78 o 
  12   0  20     6634.44     7405.23   1223.79 o 
  14   0  20     3570.11     5948.39   1458.76 o 
  16   0  20     1902.32     2130.85    417.12 o 
  18   0  20       23.06     -233.27    336.84 o 
 -41   1  20        1.57       22.21    342.26 o 
 -39   1  20      223.95      194.03    237.05 o 
 -37   1  20     2349.39     2233.80    559.66 o 
 -35   1  20      503.92      645.88    251.39 o 
 -33   1  20      376.39      224.14    213.02 o 
 -31   1  20       79.16      -23.62    194.13 o 
 -29   1  20      809.40      822.29    170.25 o 
 -27   1  20     1218.88     1158.40    290.74 o 
 -25   1  20     1950.48     1920.24    201.31 o 
 -23   1  20      845.05      889.10    161.70 o 
 -21   1  20     8882.22     9670.62    453.35 o 
 -19   1  20      901.54      985.93    136.46 o 
 -17   1  20     7195.46     7709.88    254.03 o 
 -15   1  20    10527.37    10683.85    321.50 o 
 -13   1  20     8775.42     9474.44    277.06 o 
 -11   1  20      957.06      929.57    117.97 o 
  -9   1  20    16883.60    17609.04    410.23 o 
  -7   1  20     2145.24     2054.60    153.23 o 
  -5   1  20     5075.10     4947.81    253.41 o 
  -3   1  20     8573.68     7995.47    340.00 o 
  -1   1  20     2575.75     2837.22    187.37 o 
   1   1  20      378.27      354.49    115.03 o 
   3   1  20      296.91      278.10    117.16 o 
   5   1  20      623.73      468.64    127.25 o 
   7   1  20     2132.48     2265.11    220.64 o 
   9   1  20     5113.58     5736.36    335.77 o 
  11   1  20     1007.67     1249.07    201.67 o 
  13   1  20      798.82      606.86    208.06 o 
  15   1  20      143.51       90.35    166.87 o 
  17   1  20     2312.65     2922.30    330.67 o 
 -40   2  20       37.08      229.66    237.27 o 
 -38   2  20      957.67      983.44    300.95 o 
 -36   2  20     4740.35     4302.05    473.36 o 
 -34   2  20      205.97      243.37    181.93 o 
 -32   2  20     2337.31     3030.56    267.07 o 
 -30   2  20     1775.30     1788.07    225.67 o 
 -28   2  20     2161.34     1982.78    225.49 o 
 -26   2  20      312.39      352.45    147.79 o 
 -24   2  20     1890.44     1858.47    215.68 o 
 -22   2  20     8293.37     8035.87    441.11 o 
 -20   2  20      589.35      751.12    155.96 o 
 -18   2  20     1558.12     1605.94    156.48 o 
 -16   2  20     2525.85     2669.36    188.46 o 
 -14   2  20     3886.69     3960.48    207.97 o 
 -12   2  20      685.55      694.66    106.36 o 
 -10   2  20       77.06       30.18     83.86 o 
  -8   2  20     1074.14      985.45    122.30 o 
  -6   2  20     2940.45     2571.06    239.20 o 
  -4   2  20     2499.74     2531.29    172.51 o 
  -2   2  20     4649.05     4822.41    230.83 o 
   0   2  20      833.62      945.71    171.60 o 
   2   2  20      638.06      718.42    150.99 o 
   4   2  20     1596.24     1869.43    201.77 o 
   6   2  20       15.96      -99.10    127.59 o 
   8   2  20      769.61     1022.20    199.54 o 
  10   2  20      241.47      192.88    152.27 o 
  12   2  20     1591.31     1928.26    233.03 o 
  14   2  20       18.70     -224.25    149.50 o 
  16   2  20        7.35       33.77    175.51 o 
 -39   3  20     1185.52      797.16    310.57 o 
 -37   3  20     6548.66     6616.69    485.88 o 
 -35   3  20      199.26       51.53    179.34 o 
 -33   3  20     2018.73     1943.99    247.47 o 
 -31   3  20     5299.17     5870.37    450.24 o 
 -29   3  20       31.68      -58.14    142.18 o 
 -27   3  20    18227.08    18864.30    599.95 o 
 -25   3  20     9257.04     9524.78    427.44 o 
 -23   3  20       85.26      -59.93    130.28 o 
 -21   3  20    12109.43    13761.04    482.37 o 
 -19   3  20     7206.91     7446.77    438.09 o 
 -17   3  20      271.65      260.67    145.52 o 
 -15   3  20    14518.51    15686.04    432.52 o 
 -13   3  20     5870.11     5978.65    278.14 o 
 -11   3  20     3444.79     3731.85    303.56 o 
  -9   3  20     3337.25     4025.21    201.08 o 
  -7   3  20      837.22      724.87    136.19 o 
  -5   3  20    10043.02     9900.26    361.27 o 
  -3   3  20    18633.18    17902.28    500.20 o 
  -1   3  20     1644.25     1691.40    229.02 o 
   1   3  20      668.47      700.66    150.57 o 
   3   3  20     8758.21     8707.18    393.79 o 
   5   3  20     2551.80     2244.02    249.46 o 
   7   3  20     8224.82     8570.99    414.95 o 
   9   3  20     4927.51     5518.91    340.68 o 
  11   3  20      628.86      887.79    193.16 o 
  13   3  20       36.89      -47.26    161.56 o 
  15   3  20      499.83      893.15    238.54 o 
 -36   4  20      320.94      120.74    197.06 o 
 -34   4  20       13.35      -72.67    177.61 o 
 -32   4  20     8360.12     8615.31    465.96 o 
 -30   4  20      378.56      498.19    191.87 o 
 -28   4  20      971.27     1326.89    215.12 o 
 -26   4  20     2382.84     3111.47    474.13 o 
 -24   4  20        3.57     -103.48    167.51 o 
 -22   4  20     3096.61     3144.04    265.47 o 
 -20   4  20     9146.87     9836.16    483.06 o 
 -18   4  20        0.25      -39.05    135.10 o 
 -16   4  20      986.80     1333.06    188.17 o 
 -14   4  20     2153.30     2029.90    211.22 o 
 -12   4  20     7939.83     7927.23    373.05 o 
 -10   4  20      755.48      546.41    149.41 o 
  -8   4  20    16577.57    16515.45    542.37 o 
  -6   4  20      394.82      431.22    132.92 o 
  -4   4  20     1638.05     1582.46    172.61 o 
  -2   4  20      811.22      699.36    164.54 o 
   0   4  20      629.12      609.30    153.51 o 
   2   4  20     6637.89     7178.20    360.20 o 
   4   4  20     1794.17     1821.61    209.30 o 
   6   4  20      865.76      599.38    176.71 o 
   8   4  20     3917.24     3686.65    288.47 o 
  10   4  20       76.24       74.69    162.56 o 
  12   4  20     1734.21     1348.93    223.83 o 
 -33   5  20      808.53      887.92    231.63 o 
 -31   5  20       16.57     -160.17    173.88 o 
 -29   5  20      387.97      280.78    203.81 o 
 -27   5  20        4.50      -79.25    168.68 o 
 -25   5  20      154.12       38.65    171.65 o 
 -23   5  20       32.40      -41.36    161.40 o 
 -21   5  20      158.59     -145.87    151.57 o 
 -19   5  20     1086.43      487.19    241.57 o 
 -17   5  20     5296.82     5171.71    414.67 o 
 -15   5  20      673.44      459.59    236.43 o 
 -13   5  20       13.00     -143.45    172.12 o 
 -11   5  20     2837.63     3013.68    327.36 o 
  -9   5  20      181.55      229.36    146.55 o 
  -7   5  20      692.42      557.82    173.81 o 
  -5   5  20      229.24      175.30    154.98 o 
  -3   5  20     2087.40     1605.21    277.81 o 
  -1   5  20        2.30      -33.03    133.05 o 
   1   5  20     4128.50     4059.14    286.79 o 
   3   5  20      613.02      366.36    162.06 o 
   5   5  20      218.76      111.11    152.93 o 
   7   5  20      285.90      170.99    163.27 o 
   9   5  20       51.82       23.21    163.49 o 
  11   5  20       28.49     -126.16    171.28 o 
 -30   6  20      853.35      155.16    238.88 o 
 -28   6  20      773.90      544.67    263.88 o 
 -26   6  20     2135.48     2156.21    271.65 o 
 -24   6  20     1187.58     1310.42    281.62 o 
 -22   6  20     6999.47     7360.01    543.93 o 
 -20   6  20       33.63      -94.45    197.72 o 
 -18   6  20        9.20     -267.04    183.74 o 
 -16   6  20       24.61     -170.83    186.96 o 
 -14   6  20     8809.52     8764.49    764.23 o 
 -12   6  20      864.90     1215.86    257.30 o 
 -10   6  20     6841.52     6358.47    474.66 o 
  -8   6  20     4270.34     3909.70    380.18 o 
  -6   6  20      639.87      527.07    179.37 o 
  -4   6  20     5429.20     5060.76    634.39 o 
  -2   6  20     3531.87     3611.84    312.02 o 
   0   6  20      175.67      202.36    175.63 o 
   2   6  20     5613.07     4947.58    406.59 o 
   4   6  20      166.02      -61.55    176.97 o 
   6   6  20      519.91      435.42    184.62 o 
 -25   7  20     3825.67     3618.69    415.00 o 
 -23   7  20      125.37      155.85    241.16 o 
 -21   7  20       62.16      138.49    229.16 o 
 -19   7  20       11.00     -144.91    205.21 o 
 -17   7  20       15.82       27.33    281.80 o 
 -15   7  20     2719.66     2809.62    355.07 o 
 -13   7  20     1145.51     1386.53    288.45 o 
 -11   7  20     1076.17      888.96    424.65 o 
  -9   7  20      265.36       28.38    215.02 o 
  -7   7  20     2814.99     2129.23    324.48 o 
  -5   7  20      153.82      110.27    218.22 o 
  -3   7  20      822.07      853.44    219.09 o 
  -1   7  20      801.61      339.86    199.76 o 
   1   7  20     1532.79     1234.52    405.64 o 
 -41   1  21     2438.46     1312.02    470.42 o 
 -39   1  21      692.16      596.28    272.26 o 
 -37   1  21       39.57      213.46    228.54 o 
 -35   1  21     4270.74     4193.18    911.11 o 
 -33   1  21     2170.94     2105.61    347.48 o 
 -31   1  21      352.97      146.72    307.43 o 
 -29   1  21     4601.75     4767.50    304.98 o 
 -27   1  21     4408.72     4580.71    684.38 o 
 -25   1  21     2020.13     2077.31    208.46 o 
 -23   1  21     8452.00     9268.66    381.71 o 
 -21   1  21     1370.84     1277.70    153.91 o 
 -19   1  21     5972.10     6744.50    306.51 o 
 -17   1  21    17214.85    17769.90    429.24 o 
 -15   1  21     4528.87     5631.36    228.06 o 
 -13   1  21    13530.54    13577.31    347.22 o 
 -11   1  21     6048.51     6347.60    250.04 o 
  -9   1  21     1971.83     2027.59    154.91 o 
  -7   1  21    11773.59    11628.88    331.01 o 
  -5   1  21    13733.85    14162.24    420.94 o 
  -3   1  21      884.14      946.17    159.79 o 
  -1   1  21       40.91      -91.43    100.32 o 
   1   1  21      103.75       93.16    108.03 o 
   3   1  21     2051.67     1936.98    175.14 o 
   5   1  21     7516.50     8605.78    393.54 o 
   7   1  21     5391.33     5848.34    331.57 o 
   9   1  21      268.26      249.09    175.26 o 
  11   1  21     1349.82     1431.76    215.95 o 
  13   1  21      604.30      545.47    191.10 o 
  15   1  21     4045.32     4498.46    387.26 o 
 -40   2  21     2401.41     3260.72    632.79 o 
 -38   2  21       10.17        8.72    236.23 o 
 -36   2  21      204.23      183.83    238.66 o 
 -34   2  21     9788.83     9536.71    889.24 o 
 -32   2  21      852.85     1090.95    216.57 o 
 -30   2  21     2060.64     2572.36    253.92 o 
 -28   2  21       46.62      -74.30    138.96 o 
 -26   2  21      950.11      758.87    171.61 o 
 -24   2  21     2831.31     3039.20    256.29 o 
 -22   2  21    20800.71    21296.31    619.26 o 
 -20   2  21       64.42      -68.28    127.10 o 
 -18   2  21    13338.03    14160.44    407.69 o 
 -16   2  21     2033.55     1945.07    169.88 o 
 -14   2  21     3234.49     3566.27    247.67 o 
 -12   2  21     6550.68     6783.51    251.68 o 
 -10   2  21     6222.52     6124.11    246.66 o 
  -8   2  21       18.21       49.28     95.80 o 
  -6   2  21     6238.26     6587.64    275.99 o 
  -4   2  21     9010.89     9236.31    312.04 o 
  -2   2  21    21053.43    20184.05    545.63 o 
   0   2  21    20364.08    20839.24    722.31 o 
   2   2  21       22.60      136.88    128.71 o 
   4   2  21      486.38      240.75    147.02 o 
   6   2  21     8170.62     9161.73    423.06 o 
   8   2  21      677.48      810.76    183.21 o 
  10   2  21    10681.41    11060.02    810.49 o 
  12   2  21     6535.75     7005.14    393.68 o 
  14   2  21      654.14      762.01    206.46 o 
 -39   3  21      210.57      295.58    266.25 o 
 -37   3  21       25.69      -88.59    196.01 o 
 -35   3  21      179.13      192.95    179.99 o 
 -33   3  21     1292.31     1235.15    217.06 o 
 -31   3  21     2777.31     2295.99    259.04 o 
 -29   3  21     2050.30     1798.46    308.90 o 
 -27   3  21       48.41     -168.09    139.15 o 
 -25   3  21     2664.27     2288.80    240.98 o 
 -23   3  21     4102.66     3785.25    278.13 o 
 -21   3  21        1.77      251.24    146.15 o 
 -19   3  21       36.95      175.93    190.79 o 
 -17   3  21     4256.25     4296.29    287.43 o 
 -15   3  21      850.82      925.76    138.77 o 
 -13   3  21      688.66      777.75    141.09 o 
 -11   3  21     7085.17     6971.29    304.12 o 
  -9   3  21     1118.52      958.27    140.14 o 
  -7   3  21     1394.31     1155.38    156.70 o 
  -5   3  21      421.23      396.85    132.72 o 
  -3   3  21        9.21      146.13    124.29 o 
  -1   3  21      496.10      294.05    139.34 o 
   1   3  21      218.69      -55.73    129.72 o 
   3   3  21      235.85      215.04    146.91 o 
   5   3  21      965.75     1199.11    191.88 o 
   7   3  21       74.73      126.41    153.61 o 
   9   3  21      407.97      218.94    163.07 o 
  11   3  21       15.75     -149.31    156.45 o 
  13   3  21      249.92      235.87    183.22 o 
 -36   4  21      269.74      267.72    206.00 o 
 -34   4  21     2272.92     2037.03    272.00 o 
 -32   4  21      624.57      665.67    196.92 o 
 -30   4  21     1620.29     1458.39    234.18 o 
 -28   4  21     1923.15     1801.65    237.01 o 
 -26   4  21     1202.87      700.35    307.69 o 
 -24   4  21    14677.99    15222.09    624.15 o 
 -22   4  21       33.62      -25.04    148.38 o 
 -20   4  21        3.19       -6.57    141.14 o 
 -18   4  21     2705.38     3055.43    364.32 o 
 -16   4  21    10493.78    11522.29    455.66 o 
 -14   4  21      412.42      334.78    189.00 o 
 -12   4  21     3784.82     3623.08    270.24 o 
 -10   4  21       12.53      -21.19    136.72 o 
  -8   4  21    12222.89    11740.85    461.82 o 
  -6   4  21      724.69      749.67    177.64 o 
  -4   4  21       79.66      163.23    109.87 o 
  -2   4  21      272.13      148.34    135.95 o 
   0   4  21     1598.91     1533.10    240.86 o 
   2   4  21       88.22       90.81    139.39 o 
   4   4  21      186.81      271.70    153.70 o 
   6   4  21     1979.45     2243.83    237.81 o 
   8   4  21      518.23      410.33    168.45 o 
  10   4  21     3065.61     2967.57    306.95 o 
  12   4  21      443.13      175.98    201.94 o 
 -33   5  21      500.29      674.91    229.60 o 
 -31   5  21      530.01      551.01    209.05 o 
 -29   5  21     1222.08     1272.70    296.26 o 
 -27   5  21     4421.33     3873.69    364.91 o 
 -25   5  21      202.94       15.19    164.83 o 
 -23   5  21     2323.45     2276.92    255.70 o 
 -21   5  21       26.88      -99.57    156.68 o 
 -19   5  21       23.42      -91.28    188.46 o 
 -17   5  21      672.70     1015.15    246.57 o 
 -15   5  21      340.84       82.84    186.78 o 
 -13   5  21     2739.63     2768.20    320.45 o 
 -11   5  21     6106.92     6623.89    479.86 o 
  -9   5  21       33.70       63.49    154.13 o 
  -7   5  21     3522.02     3596.08    470.26 o 
  -5   5  21    13585.53    13727.06    518.23 o 
  -3   5  21      752.82      491.40    181.31 o 
  -1   5  21     9620.24     9066.35    467.10 o 
   1   5  21     5457.52     5390.29    330.62 o 
   3   5  21      904.49      773.77    190.01 o 
   5   5  21    10448.00    10440.79    473.72 o 
   7   5  21     3699.81     3455.74    293.56 o 
   9   5  21      594.61      405.58    188.08 o 
 -30   6  21      885.17      787.01    231.17 o 
 -28   6  21     1393.59     1069.45    243.17 o 
 -26   6  21      312.50      438.53    285.32 o 
 -24   6  21     1445.35      996.15    263.70 o 
 -22   6  21     2382.11     2703.49    355.03 o 
 -20   6  21     1575.97     1558.72    428.63 o 
 -18   6  21       46.37     -229.99    187.76 o 
 -16   6  21      565.20      574.01    380.62 o 
 -14   6  21     2658.96     2633.57    332.30 o 
 -12   6  21     6190.55     6086.80    462.21 o 
 -10   6  21     5132.06     4146.32    386.31 o 
  -8   6  21       25.97     -103.72    185.36 o 
  -6   6  21      258.40      122.68    172.51 o 
  -4   6  21      211.19      111.22    169.09 o 
  -2   6  21      244.71      440.78    188.56 o 
   0   6  21     4403.60     4303.54    361.02 o 
   2   6  21        1.98       55.78    249.53 o 
   4   6  21     2731.27     2732.09    311.67 o 
 -23   7  21        8.58      139.59    231.95 o 
 -21   7  21      189.94      -30.23    225.32 o 
 -19   7  21       82.93      -74.35    212.21 o 
 -17   7  21        8.49      -43.05    248.25 o 
 -15   7  21      142.13     -146.58    214.87 o 
 -13   7  21     1318.01      925.53    271.43 o 
 -11   7  21     2487.60     2044.47    555.84 o 
  -9   7  21        6.62       38.96    204.41 o 
  -7   7  21        8.38     -312.83    208.56 o 
  -5   7  21      156.19      261.54    226.07 o 
  -3   7  21      362.22      447.63    244.33 o 
  -1   7  21     3015.87     2837.18    392.65 o 
 -40   0  22      772.84      483.83    378.24 o 
 -38   0  22     2450.10     2273.06    524.89 o 
 -36   0  22     3220.70     3879.39    662.32 o 
 -34   0  22     3124.30     2861.23    563.93 o 
 -32   0  22    12719.16    12943.22   1018.06 o 
 -30   0  22    10106.68    11209.20    919.21 o 
 -28   0  22        9.83      166.39    289.31 o 
 -26   0  22     8520.99     8939.10    544.65 o 
 -24   0  22    12597.01    11967.43    605.78 o 
 -22   0  22    13120.44    12896.64    592.44 o 
 -20   0  22    35264.20    37270.12   1480.77 o 
 -18   0  22     9498.32     9844.92    419.15 o 
 -16   0  22     2253.97     2641.91    236.71 o 
 -14   0  22    24163.79    25006.56    752.21 o 
 -12   0  22      256.00      150.89    146.00 o 
 -10   0  22       18.56      -22.08    130.28 o 
  -8   0  22     6608.60     6240.24    414.65 o 
  -6   0  22     9881.72     9313.04    445.37 o 
  -4   0  22    17192.91    16195.09    593.94 o 
  -2   0  22    12688.84    14081.31    556.42 o 
   0   0  22      830.75      853.77    197.01 o 
   2   0  22    12288.53    10219.81    533.03 o 
   4   0  22      531.47      661.45    204.38 o 
   6   0  22      256.62      359.73    196.11 o 
   8   0  22     9071.09     8931.60    687.66 o 
  10   0  22    10473.27    11170.87   1721.11 o 
  12   0  22      183.92      335.65    278.07 o 
  14   0  22     2650.37     2683.75    446.90 o 
 -41   1  22      476.10      717.92    301.17 o 
 -39   1  22       47.69        1.45    269.45 o 
 -37   1  22     2134.10     2247.78    591.55 o 
 -35   1  22     2345.83     2237.42    624.60 o 
 -33   1  22     1572.57     1412.75    318.09 o 
 -31   1  22     1782.88     1732.70    327.94 o 
 -29   1  22      525.66      543.75    188.47 o 
 -27   1  22     1827.79     1814.37    390.39 o 
 -25   1  22     4183.10     4351.60    280.33 o 
 -23   1  22     3008.52     3028.62    237.93 o 
 -21   1  22     2125.31     2192.86    289.85 o 
 -19   1  22     9140.76     9800.50    342.76 o 
 -17   1  22    10631.54    10654.18    335.39 o 
 -15   1  22     3136.40     3002.35    177.47 o 
 -13   1  22     9650.77     9686.53    376.18 o 
 -11   1  22     2267.90     2252.49    182.81 o 
  -9   1  22     5016.44     4838.44    229.37 o 
  -7   1  22     7065.17     7750.99    298.05 o 
  -5   1  22     1383.54     1362.28    141.10 o 
  -3   1  22    10047.07    10639.32    383.51 o 
  -1   1  22       37.44      -43.82    103.83 o 
   1   1  22     1337.10     1467.12    161.69 o 
   3   1  22     5837.85     6452.33    338.57 o 
   5   1  22      584.57      850.82    173.43 o 
   7   1  22       79.52      170.77    152.33 o 
   9   1  22     2008.99     1665.30    221.93 o 
  11   1  22      749.93      513.33    188.01 o 
  13   1  22      331.00      636.73    237.60 o 
  15   1  22     2760.04     3024.93    356.37 o 
 -40   2  22      970.94      999.81    320.09 o 
 -38   2  22      903.13      578.74    276.37 o 
 -36   2  22     1368.32     1344.41    321.24 o 
 -34   2  22       92.96       95.50    222.35 o 
 -32   2  22      969.84      985.66    246.76 o 
 -30   2  22      741.52      383.68    166.50 o 
 -28   2  22     3737.14     3316.92    271.59 o 
 -26   2  22      439.24      324.10    150.71 o 
 -24   2  22     1079.49      858.56    195.38 o 
 -22   2  22     1331.86     1286.24    188.45 o 
 -20   2  22     1745.53     1536.65    193.22 o 
 -18   2  22    10812.03    11469.18    366.54 o 
 -16   2  22       49.48     -154.97    103.31 o 
 -14   2  22       33.59      101.49    109.17 o 
 -12   2  22     1753.96     1880.53    225.93 o 
 -10   2  22    17075.00    16198.01    403.70 o 
  -8   2  22       25.74       95.70    104.32 o 
  -6   2  22      931.68      979.19    134.95 o 
  -4   2  22       32.81      143.02    155.70 o 
  -2   2  22     4279.38     4142.65    263.60 o 
   0   2  22     2727.78     2501.08    222.15 o 
   2   2  22       22.56     -129.45    133.06 o 
   4   2  22      607.85      502.14    160.91 o 
   6   2  22      486.47      319.95    164.73 o 
   8   2  22     1204.51     1373.99    212.35 o 
  10   2  22     1926.45     2109.71    246.23 o 
  12   2  22      267.52       50.17    174.05 o 
  14   2  22      320.68      644.22    203.56 o 
 -39   3  22       75.47      131.21    298.19 o 
 -37   3  22     6035.07     5069.26   1102.48 o 
 -35   3  22      773.52      779.23    212.97 o 
 -33   3  22      726.67      712.74    199.87 o 
 -31   3  22     3758.25     4263.93    329.68 o 
 -29   3  22     6217.16     6383.92    384.02 o 
 -27   3  22     5429.47     5963.58    365.14 o 
 -25   3  22    15791.22    16945.15    926.64 o 
 -23   3  22     1408.60     1442.46    208.22 o 
 -21   3  22     6303.52     6723.67    366.19 o 
 -19   3  22     6490.96     7103.98    373.05 o 
 -17   3  22       47.60       -5.95    135.79 o 
 -15   3  22     9667.90     9888.01    575.52 o 
 -13   3  22    21360.44    20678.21    606.65 o 
 -11   3  22     1175.22     1216.57    160.62 o 
  -9   3  22      725.83      731.74    167.58 o 
  -7   3  22     4004.70     4131.73    253.26 o 
  -5   3  22        1.15      -14.48    118.82 o 
  -3   3  22     1661.15     1604.56    185.56 o 
  -1   3  22     2928.32     2884.64    261.68 o 
   1   3  22       13.79       35.84    137.33 o 
   3   3  22     2997.36     2854.17    319.76 o 
   5   3  22     5816.37     5589.68    460.07 o 
   7   3  22       63.66     -101.75    152.71 o 
   9   3  22      619.00      481.62    181.09 o 
  11   3  22      847.02      497.67    194.35 o 
  13   3  22      614.71     1019.90    321.82 o 
 -36   4  22     3664.90     3589.02    338.29 o 
 -34   4  22      153.67      269.78    201.60 o 
 -32   4  22     1245.82     1642.67    246.33 o 
 -30   4  22     1656.31     1444.80    236.92 o 
 -28   4  22      571.61      348.19    179.06 o 
 -26   4  22      132.70      196.31    164.00 o 
 -24   4  22     7624.98     7627.07    416.73 o 
 -22   4  22     1665.87     1392.79    212.11 o 
 -20   4  22     1699.47     1719.11    223.49 o 
 -18   4  22     1513.13     1114.11    311.79 o 
 -16   4  22       27.60      -67.78    133.17 o 
 -14   4  22    11908.49    12193.68    558.21 o 
 -12   4  22    13519.47    13646.19    490.19 o 
 -10   4  22       71.37      120.73    147.13 o 
  -8   4  22     2967.03     2841.66    289.42 o 
  -6   4  22     5187.76     5431.24    350.02 o 
  -4   4  22     4395.99     4550.60    323.91 o 
  -2   4  22    14217.25    14622.38    469.60 o 
   0   4  22      119.64     -120.00    127.52 o 
   2   4  22      141.31      -19.30    139.78 o 
   4   4  22     2790.72     2627.63    247.84 o 
   6   4  22      697.09     1083.09    197.86 o 
   8   4  22     2724.99     2549.72    295.08 o 
  10   4  22     2033.83     1657.51    238.17 o 
 -33   5  22       33.79       72.65    196.09 o 
 -31   5  22       23.20     -154.16    178.83 o 
 -29   5  22      701.56      689.14    216.51 o 
 -27   5  22       24.99      141.92    177.81 o 
 -25   5  22      812.58      637.50    198.11 o 
 -23   5  22      227.74      169.90    167.34 o 
 -21   5  22     1993.96     2100.01    306.71 o 
 -19   5  22       25.55     -207.07    170.91 o 
 -17   5  22     1198.14     1293.55    264.09 o 
 -15   5  22       17.87      193.62    196.62 o 
 -13   5  22      362.65      376.61    214.92 o 
 -11   5  22      369.95      312.43    208.99 o 
  -9   5  22     1905.15     1924.06    236.79 o 
  -7   5  22     1922.86     2079.42    249.99 o 
  -5   5  22       66.02      -40.25    193.99 o 
  -3   5  22     1308.30     1128.03    232.87 o 
  -1   5  22       85.24      161.44    198.21 o 
   1   5  22      649.64      839.08    184.17 o 
   3   5  22      403.64      378.17    212.84 o 
   5   5  22       45.02       94.54    165.48 o 
   7   5  22      134.67      110.87    176.34 o 
 -30   6  22     4514.34     4278.97    368.07 o 
 -28   6  22       88.98      161.89    311.88 o 
 -26   6  22     3649.02     3826.17    475.39 o 
 -24   6  22     1244.27     1093.04    280.87 o 
 -22   6  22       29.74      437.36    235.05 o 
 -20   6  22      538.85      193.93    224.33 o 
 -18   6  22      490.37      433.41    226.97 o 
 -16   6  22      942.75      272.03    217.14 o 
 -14   6  22     3931.50     3793.38    390.54 o 
 -12   6  22       83.90      255.43    211.93 o 
 -10   6  22       85.16        3.16    189.64 o 
  -8   6  22     2116.74     2340.22    344.11 o 
  -6   6  22     1447.33     1293.91    229.90 o 
  -4   6  22      657.65      848.39    215.67 o 
  -2   6  22     4571.33     4309.36    355.22 o 
   0   6  22      879.42      656.72    274.06 o 
   2   6  22     1378.03      997.14    237.25 o 
   4   6  22     1338.91      901.99    247.88 o 
 -23   7  22        6.96      -13.07    230.87 o 
 -21   7  22       13.81      -78.87    221.49 o 
 -19   7  22       28.68      -17.61    269.58 o 
 -17   7  22       49.39      232.95    237.48 o 
 -15   7  22     1996.10     2247.01    345.22 o 
 -13   7  22    11440.65    11499.31    840.68 o 
 -11   7  22      201.44      132.40    232.42 o 
  -9   7  22     4088.71     3761.29    439.08 o 
  -7   7  22     6796.06     6048.80    496.34 o 
  -5   7  22      313.68      401.87    247.21 o 
  -3   7  22     6860.21     6697.68    535.58 o 
 -39   1  23     3944.03     3725.73    479.26 o 
 -37   1  23      249.61       95.38    222.56 o 
 -35   1  23      896.48      821.20    291.84 o 
 -33   1  23     1892.60     2112.39    364.30 o 
 -31   1  23     3287.63     3353.69    422.44 o 
 -29   1  23     2809.74     1886.69    427.24 o 
 -27   1  23     8639.41     7823.52    572.20 o 
 -25   1  23     3733.36     4070.45    280.19 o 
 -23   1  23      503.21      100.91    137.26 o 
 -21   1  23     1179.18     1320.95    164.12 o 
 -19   1  23      832.47      689.89    175.62 o 
 -17   1  23     9862.99     9977.55    305.68 o 
 -15   1  23    15367.67    15694.40    393.15 o 
 -13   1  23     5202.81     5596.81    241.37 o 
 -11   1  23     2665.70     2883.56    186.49 o 
  -9   1  23       55.41        4.51    101.21 o 
  -7   1  23     2960.01     2632.46    226.52 o 
  -5   1  23    17713.88    17921.82    505.93 o 
  -3   1  23     3760.31     3858.80    363.20 o 
  -1   1  23      136.80      281.87    123.06 o 
   1   1  23     1429.47     1295.27    181.83 o 
   3   1  23      823.95      670.43    168.36 o 
   5   1  23     1721.66     2169.99    366.41 o 
   7   1  23     4641.62     5483.01    415.61 o 
   9   1  23      573.08      660.62    191.50 o 
  11   1  23      261.63      105.07    172.35 o 
  13   1  23     5031.56     5097.92    406.26 o 
 -40   2  23      132.57      495.79    295.71 o 
 -38   2  23      815.95     1040.85    307.32 o 
 -36   2  23        0.69       79.43    224.61 o 
 -34   2  23     4253.93     3729.82    456.25 o 
 -32   2  23     6394.43     6610.86    460.11 o 
 -30   2  23      585.58      748.20    186.21 o 
 -28   2  23     1673.56     1849.75    270.59 o 
 -26   2  23      661.63      565.82    176.29 o 
 -24   2  23     5931.91     5607.78    382.19 o 
 -22   2  23     9996.75    11498.36    730.15 o 
 -20   2  23    15513.39    15875.47    521.21 o 
 -18   2  23      171.47       99.30    141.22 o 
 -16   2  23    16684.53    16991.37    468.08 o 
 -14   2  23      461.55      340.40    128.70 o 
 -12   2  23      588.59      496.51    116.11 o 
 -10   2  23     5422.74     5726.15    252.72 o 
  -8   2  23      779.46      849.80    129.95 o 
  -6   2  23     2912.35     3219.60    202.02 o 
  -4   2  23     7134.51     7677.14    354.56 o 
  -2   2  23     1116.55     1454.61    250.03 o 
   0   2  23      511.76      473.52    154.05 o 
   2   2  23      249.54      216.00    166.99 o 
   4   2  23       87.41      -32.05    144.27 o 
   6   2  23     8770.10     9557.75    449.38 o 
   8   2  23    10598.06    10694.67    483.60 o 
  10   2  23     1540.61     2184.30    268.27 o 
  12   2  23      400.35      148.69    181.73 o 
 -37   3  23     1239.85     1157.58    330.97 o 
 -35   3  23      510.67      556.87    219.83 o 
 -33   3  23      105.24      310.91    179.22 o 
 -31   3  23       98.35      172.94    174.57 o 
 -29   3  23        2.11      -93.73    155.11 o 
 -27   3  23     3651.39     4065.97    576.34 o 
 -25   3  23      340.24      281.42    160.91 o 
 -23   3  23     1796.15     1357.50    207.39 o 
 -21   3  23      227.71      -80.80    137.18 o 
 -19   3  23        0.10        2.55    138.00 o 
 -17   3  23     1171.70     1391.13    284.50 o 
 -15   3  23      501.54      467.20    123.94 o 
 -13   3  23      261.00      270.12    121.67 o 
 -11   3  23     1119.50      801.71    173.45 o 
  -9   3  23      159.58      -34.08    135.50 o 
  -7   3  23      186.55       62.16    131.93 o 
  -5   3  23     7377.38     7018.12    341.31 o 
  -3   3  23      150.57      179.24    137.28 o 
  -1   3  23     3862.76     3489.27    260.83 o 
   1   3  23      559.23      394.08    158.81 o 
   3   3  23      607.49      436.56    171.44 o 
   5   3  23      330.86      286.13    171.88 o 
   7   3  23       94.95      132.77    163.82 o 
   9   3  23     1158.94     1091.78    216.99 o 
  11   3  23       36.87      150.69    180.84 o 
 -36   4  23       64.07      200.43    199.71 o 
 -34   4  23      990.48      995.49    235.42 o 
 -32   4  23     1353.69      962.44    246.10 o 
 -30   4  23     1529.38     1270.58    229.69 o 
 -28   4  23       35.84       85.95    164.59 o 
 -26   4  23      866.40      866.01    202.06 o 
 -24   4  23      861.92      581.42    188.84 o 
 -22   4  23     4260.24     3721.47    298.04 o 
 -20   4  23       12.44       -5.71    152.21 o 
 -18   4  23     1134.75      640.45    215.37 o 
 -16   4  23      521.27      428.42    415.79 o 
 -14   4  23       10.05     -197.49    166.37 o 
 -12   4  23     3881.12     4320.41    369.80 o 
 -10   4  23     2056.98     2084.82    237.48 o 
  -8   4  23      109.50      253.60    160.22 o 
  -6   4  23     5660.05     5019.61    343.29 o 
  -4   4  23     6091.39     6505.45    394.65 o 
  -2   4  23        7.83     -152.13    155.87 o 
   0   4  23      465.08      272.46    182.14 o 
   2   4  23      231.82       44.86    169.60 o 
   4   4  23      371.90      202.87    254.44 o 
   6   4  23     2303.64     1951.37    236.76 o 
   8   4  23     1579.57     1802.84    319.11 o 
 -33   5  23     1902.27     1679.18    275.51 o 
 -31   5  23      200.83      205.88    193.32 o 
 -29   5  23     5492.64     5682.43    588.60 o 
 -27   5  23     6041.75     6168.18    406.49 o 
 -25   5  23      791.20      355.71    201.60 o 
 -23   5  23      165.96     -140.23    188.15 o 
 -21   5  23      359.54      106.68    209.94 o 
 -19   5  23      469.40      -35.37    269.82 o 
 -17   5  23     3837.42     4099.61    423.51 o 
 -15   5  23    20055.39    18120.50    996.46 o 
 -13   5  23       83.03      -57.53    251.48 o 
 -11   5  23     3765.58     3503.13    430.34 o 
  -9   5  23     2299.93     2489.61    262.78 o 
  -7   5  23      144.67     -168.24    148.58 o 
  -5   5  23     9910.43     9222.80    471.45 o 
  -3   5  23     1523.32     1461.35    231.45 o 
  -1   5  23      165.62      130.45    172.48 o 
   1   5  23     5188.31     5545.91    398.94 o 
   3   5  23     3244.92     2833.60    319.09 o 
   5   5  23     1719.50     1244.70    224.24 o 
 -28   6  23      786.07      999.33    584.54 o 
 -26   6  23      247.69      429.52    250.16 o 
 -24   6  23      733.36      353.10    397.79 o 
 -22   6  23     1222.18     1254.33    295.84 o 
 -20   6  23      126.27      -55.64    206.65 o 
 -18   6  23       78.28      -82.03    199.50 o 
 -16   6  23      716.72      449.68    230.94 o 
 -14   6  23      165.22     -102.12    204.04 o 
 -12   6  23      187.67      -58.18    197.16 o 
 -10   6  23     3523.20     3620.86    384.65 o 
  -8   6  23      522.76      706.34    304.59 o 
  -6   6  23     2228.31     2237.96    275.99 o 
  -4   6  23     1984.69     1633.69    267.26 o 
  -2   6  23      347.46       23.88    235.28 o 
   0   6  23      221.93      343.76    211.29 o 
   2   6  23      725.55      640.11    230.05 o 
 -21   7  23      154.43       80.44    301.56 o 
 -19   7  23        0.60      129.37    239.10 o 
 -17   7  23       49.78      -40.81    229.47 o 
 -15   7  23       34.03       99.40    227.41 o 
 -13   7  23        3.36       62.67    220.89 o 
 -11   7  23     1661.55     1334.12    535.37 o 
  -9   7  23     2211.39     2316.96    350.42 o 
  -7   7  23        2.75       63.83    229.35 o 
 -40   0  24      772.48      644.71    401.47 o 
 -38   0  24       26.99      514.94    358.60 o 
 -36   0  24     7314.08     6908.19    859.03 o 
 -34   0  24     9638.93     9058.14    959.98 o 
 -32   0  24       63.00      252.90    340.94 o 
 -30   0  24     6605.44     8144.11    901.39 o 
 -28   0  24     5549.15     6126.16    756.16 o 
 -26   0  24     1407.85     1173.48    403.92 o 
 -24   0  24    28172.78    30644.45   1274.36 o 
 -22   0  24    55356.68    54264.81   2516.87 o 
 -20   0  24     1603.65     2086.05    230.05 o 
 -18   0  24    24456.84    24217.54    748.34 o 
 -16   0  24     1858.39     1700.93    220.14 o 
 -14   0  24     3090.77     3336.96    278.56 o 
 -12   0  24    15887.15    16277.64    584.79 o 
 -10   0  24     2601.87     2505.55    369.12 o 
  -8   0  24      195.00      134.95    155.48 o 
  -6   0  24     9398.30    10172.35    487.27 o 
  -4   0  24     2520.83     2188.13    257.69 o 
  -2   0  24     9336.35     9466.33    490.73 o 
   0   0  24     1269.45      864.83    210.18 o 
   2   0  24       71.75       22.18    180.58 o 
   4   0  24     5640.15     5629.48    434.91 o 
   6   0  24     9185.94     9872.19    743.32 o 
   8   0  24      727.26      328.09    282.21 o 
  10   0  24     1816.70     2121.60    460.33 o 
  12   0  24     4562.71     4605.25    582.87 o 
 -39   1  24      134.01      333.91    267.01 o 
 -37   1  24      426.10      414.64    265.31 o 
 -35   1  24      237.78      136.88    417.06 o 
 -33   1  24      221.10      -10.50    230.72 o 
 -31   1  24     2646.35     2485.14    546.80 o 
 -29   1  24     5202.54     3708.47    874.26 o 
 -27   1  24      432.89      313.14    184.05 o 
 -25   1  24      649.67      570.30    160.77 o 
 -23   1  24      252.85      299.71    148.70 o 
 -21   1  24     3349.33     3638.23    233.84 o 
 -19   1  24     3521.02     4030.54    274.04 o 
 -17   1  24     2709.89     2862.09    219.99 o 
 -15   1  24     1539.65     1628.59    195.37 o 
 -13   1  24       94.51      202.69    106.60 o 
 -11   1  24       49.79       15.58    101.91 o 
  -9   1  24      779.18      883.44    139.24 o 
  -7   1  24     9155.78     8870.26    316.68 o 
  -5   1  24     3101.04     3389.08    264.85 o 
  -3   1  24      205.17      168.70    118.10 o 
  -1   1  24     2725.02     2606.55    261.23 o 
   1   1  24       75.18        7.70    138.60 o 
   3   1  24     1453.69     1393.03    199.89 o 
   5   1  24     5286.86     5295.50    366.47 o 
   7   1  24     1216.55      959.59    204.76 o 
   9   1  24       93.38        7.42    164.85 o 
  11   1  24     2152.29     3029.05    343.92 o 
 -38   2  24     1621.11     1977.69    389.69 o 
 -36   2  24      218.78      329.78    253.22 o 
 -34   2  24      422.71      422.98    269.45 o 
 -32   2  24      211.83      201.10    327.12 o 
 -30   2  24        7.41       44.63    152.72 o 
 -28   2  24      615.42      410.61    168.82 o 
 -26   2  24     4346.63     3741.09    293.02 o 
 -24   2  24       22.66       20.07    177.97 o 
 -22   2  24     1105.59      877.87    179.49 o 
 -20   2  24      502.11      305.87    153.12 o 
 -18   2  24      139.82       43.00    153.98 o 
 -16   2  24      685.88      321.11    130.50 o 
 -14   2  24      706.96      659.07    144.21 o 
 -12   2  24       14.45       -5.36    106.84 o 
 -10   2  24      497.70      365.85    118.57 o 
  -8   2  24      825.45      725.86    132.38 o 
  -6   2  24     5608.38     5266.60    392.57 o 
  -4   2  24     1428.54     1279.85    179.10 o 
  -2   2  24      789.70      673.59    166.10 o 
   0   2  24     2081.17     1754.70    209.23 o 
   2   2  24     1640.83      901.55    184.38 o 
   4   2  24      161.09      266.29    163.32 o 
   6   2  24      946.33      861.62    198.63 o 
   8   2  24      183.11      355.93    175.73 o 
  10   2  24      639.32      291.48    210.39 o 
 -37   3  24       36.22     -119.49    223.62 o 
 -35   3  24     5025.47     4389.09    402.47 o 
 -33   3  24      207.26      422.65    196.13 o 
 -31   3  24     2488.55     2668.79    476.49 o 
 -29   3  24    10252.43    10591.13    990.13 o 
 -27   3  24     5279.76     5445.92    356.02 o 
 -25   3  24     1223.90     1111.82    202.86 o 
 -23   3  24      813.67      916.04    196.49 o 
 -21   3  24       40.81       51.03    148.60 o 
 -19   3  24    12558.90    13236.35    747.89 o 
 -17   3  24    50299.97    49773.54   1302.68 o 
 -15   3  24     1406.44     1348.38    275.77 o 
 -13   3  24     4127.91     4687.17    267.99 o 
 -11   3  24     1849.94     2119.88    236.07 o 
  -9   3  24      340.89      323.85    156.79 o 
  -7   3  24    16081.71    15793.42    508.27 o 
  -5   3  24     7469.91     7748.81    369.89 o 
  -3   3  24      526.12      477.43    160.82 o 
  -1   3  24      740.64      595.19    195.86 o 
   1   3  24     1177.25     1184.67    293.36 o 
   3   3  24      832.27      559.85    271.61 o 
   5   3  24     4755.99     4533.83    325.62 o 
   7   3  24     1600.19     1461.58    232.85 o 
   9   3  24      115.01      355.95    193.03 o 
 -36   4  24     4013.59     4217.41    365.08 o 
 -34   4  24     1973.11     2264.53    439.91 o 
 -32   4  24        3.93      192.56    190.73 o 
 -30   4  24     3344.19     3677.99    672.36 o 
 -28   4  24       85.00      191.32    179.94 o 
 -26   4  24     1598.41     1472.37    233.39 o 
 -24   4  24     3219.63     3287.90    297.80 o 
 -22   4  24     5520.34     5540.27    366.52 o 
 -20   4  24      460.10      126.64    161.09 o 
 -18   4  24      440.87      500.43    208.95 o 
 -16   4  24      206.72      191.73    196.98 o 
 -14   4  24     1348.77     1424.67    258.63 o 
 -12   4  24     9265.99     9614.86    543.89 o 
 -10   4  24     3150.67     2925.95    272.90 o 
  -8   4  24      895.05      590.27    183.45 o 
  -6   4  24     2377.43     1760.81    238.05 o 
  -4   4  24       81.04      -55.70    156.52 o 
  -2   4  24     4453.94     3864.42    497.25 o 
   0   4  24      261.44      416.05    189.93 o 
   2   4  24       11.95       14.71    175.33 o 
   4   4  24     1256.94     1411.41    255.07 o 
   6   4  24     3578.93     3084.55    292.92 o 
   8   4  24      283.29      383.05    186.83 o 
 -33   5  24       35.27       49.63    292.51 o 
 -31   5  24      487.71      479.29    220.22 o 
 -29   5  24        9.25      158.56    192.90 o 
 -27   5  24        0.70       54.12    182.13 o 
 -25   5  24      332.76      293.29    261.05 o 
 -23   5  24      103.87      379.41    220.21 o 
 -21   5  24     1410.68     1051.17    265.98 o 
 -19   5  24      352.36      554.34    263.54 o 
 -17   5  24      660.50      419.64    269.85 o 
 -15   5  24      261.27       90.02    214.09 o 
 -13   5  24       11.57     -262.73    175.15 o 
 -11   5  24      564.52      703.58    254.51 o 
  -9   5  24     1542.77     1317.42    229.87 o 
  -7   5  24      817.28     1187.26    225.86 o 
  -5   5  24      129.35     -163.81    164.86 o 
  -3   5  24       17.06      -35.11    162.60 o 
  -1   5  24      363.82      190.69    184.27 o 
   1   5  24     1959.78     1845.69    305.04 o 
   3   5  24      323.82      789.36    223.68 o 
   5   5  24        1.47       46.44    178.49 o 
 -28   6  24     2128.05     2164.99    349.79 o 
 -26   6  24      965.67      726.66    286.26 o 
 -24   6  24     4456.29     4586.89    605.67 o 
 -22   6  24      631.30      690.88    280.80 o 
 -20   6  24      112.19       67.78    217.08 o 
 -18   6  24     2518.84     2009.68    321.57 o 
 -16   6  24      237.75      178.90    218.45 o 
 -14   6  24     1365.40      741.99    299.03 o 
 -12   6  24    17378.88    17660.64   1831.38 o 
 -10   6  24      612.19      531.95    243.23 o 
  -8   6  24     7125.94     6487.94    504.58 o 
  -6   6  24     3956.97     3956.47    406.31 o 
  -4   6  24     1186.06     1341.84    253.20 o 
  -2   6  24     3281.32     2796.96    307.22 o 
   0   6  24     1555.05     1257.41    302.61 o 
 -19   7  24     2741.91     1945.55    574.57 o 
 -17   7  24     2764.70     2658.70    407.13 o 
 -15   7  24        7.42      272.88    234.10 o 
 -13   7  24     1290.07      974.04    278.95 o 
 -11   7  24      289.41      162.38    236.88 o 
  -9   7  24       70.11      217.69    236.71 o 
 -39   1  25      166.93       83.08    248.12 o 
 -37   1  25      744.18     1214.06    436.98 o 
 -35   1  25       55.46     -222.50    405.78 o 
 -33   1  25     2015.53     1749.69    405.15 o 
 -31   1  25     8413.95     7640.93    613.93 o 
 -29   1  25        2.27       77.80    150.84 o 
 -27   1  25      488.30      811.23    219.95 o 
 -25   1  25     1809.88     1800.96    214.82 o 
 -23   1  25     1919.69     2028.14    219.72 o 
 -21   1  25     4470.37     4853.40    355.47 o 
 -19   1  25    11075.72    10732.13    422.24 o 
 -17   1  25       93.42      -94.28    112.31 o 
 -15   1  25     5079.62     5564.39    280.01 o 
 -13   1  25     2276.09     2015.42    169.68 o 
 -11   1  25      115.42     -108.70    132.81 o 
  -9   1  25     1743.38     2012.85    215.17 o 
  -7   1  25     2307.55     2473.97    193.00 o 
  -5   1  25     1472.40     1626.71    193.08 o 
  -3   1  25     7976.08     7322.87    353.45 o 
  -1   1  25      322.44      319.56    146.47 o 
   1   1  25      645.66      597.27    169.28 o 
   3   1  25     8420.48     8564.67    420.22 o 
   5   1  25      255.72      407.84    177.85 o 
   7   1  25     1235.27      961.11    208.75 o 
   9   1  25     1866.49     2059.39    291.97 o 
  11   1  25      129.00      261.37    226.86 o 
 -38   2  25     3287.15     3047.89    455.15 o 
 -36   2  25     1751.12     1631.87    362.80 o 
 -34   2  25       66.30       -9.51    225.22 o 
 -32   2  25     1756.69     2159.35    342.80 o 
 -30   2  25     1427.62     1401.45    227.85 o 
 -28   2  25       98.27       28.42    154.74 o 
 -26   2  25     5937.55     5908.98    358.40 o 
 -24   2  25     6011.27     6715.63    374.50 o 
 -22   2  25      103.26       57.17    147.58 o 
 -20   2  25      780.54      806.96    176.33 o 
 -18   2  25     1127.98     1300.28    218.25 o 
 -16   2  25      104.36       81.22    121.60 o 
 -14   2  25    10229.96    10514.86    378.17 o 
 -12   2  25       80.31      109.93    111.36 o 
 -10   2  25      205.94       13.86    111.57 o 
  -8   2  25     2782.83     3251.45    238.78 o 
  -6   2  25       86.83       40.76    132.99 o 
  -4   2  25    11630.66    11179.45    434.68 o 
  -2   2  25      634.09      805.98    175.09 o 
   0   2  25        0.81      -56.67    138.69 o 
   2   2  25     4310.46     4156.01    338.97 o 
   4   2  25     2295.83     2491.25    255.02 o 
   6   2  25      982.70      205.12    186.04 o 
   8   2  25     5465.50     5776.19    379.74 o 
  10   2  25     1661.51     2171.54    275.37 o 
 -37   3  25      149.28       19.22    339.53 o 
 -35   3  25      279.47       47.23    238.76 o 
 -33   3  25      758.35      953.72    221.31 o 
 -31   3  25      290.59      587.90    195.88 o 
 -29   3  25     1453.67     1409.51    236.27 o 
 -27   3  25      595.37      529.58    187.86 o 
 -25   3  25       60.72      -78.67    148.86 o 
 -23   3  25      651.99      579.64    185.90 o 
 -21   3  25      575.77      342.99    185.77 o 
 -19   3  25     3531.79     3661.93    391.53 o 
 -17   3  25        1.71     -201.91    134.61 o 
 -15   3  25     5804.24     6371.16    435.60 o 
 -13   3  25      271.25      392.68    234.53 o 
 -11   3  25     1376.65     1556.92    311.02 o 
  -9   3  25      472.57      640.72    229.57 o 
  -7   3  25     2471.23     2095.48    248.33 o 
  -5   3  25      158.30      -35.40    137.71 o 
  -3   3  25       10.34      -73.71    135.70 o 
  -1   3  25     2829.47     2922.96    258.64 o 
   1   3  25     3301.05     3046.09    304.75 o 
   3   3  25      609.04      370.76    177.81 o 
   5   3  25     1323.80     1322.48    272.42 o 
   7   3  25      241.95      120.00    180.82 o 
 -36   4  25     1494.01     1595.34    272.27 o 
 -34   4  25       25.15     -270.14    184.81 o 
 -32   4  25     1051.38     1328.98    318.67 o 
 -30   4  25      241.33      241.15    188.65 o 
 -28   4  25     2032.97     1771.91    283.95 o 
 -26   4  25      693.24      478.52    191.08 o 
 -24   4  25       71.03       49.55    167.29 o 
 -22   4  25      913.36      718.36    194.08 o 
 -20   4  25     3567.83     2936.39    364.93 o 
 -18   4  25       30.08      133.09    192.39 o 
 -16   4  25     3802.77     3838.99    370.00 o 
 -14   4  25     7836.84     7986.12    519.63 o 
 -12   4  25       60.89      -74.89    152.20 o 
 -10   4  25     3033.67     2785.42    272.54 o 
  -8   4  25     3571.71     3568.13    303.93 o 
  -6   4  25     1013.98      982.76    254.75 o 
  -4   4  25       20.56       20.77    165.86 o 
  -2   4  25     1577.07     1521.03    346.59 o 
   0   4  25      516.44      507.28    201.41 o 
   2   4  25      493.59      107.19    189.08 o 
   4   4  25       54.23      -47.29    198.41 o 
   6   4  25     2044.28     1724.45    246.87 o 
 -31   5  25     1887.48     1552.61    289.23 o 
 -29   5  25     2920.07     2185.65    279.86 o 
 -27   5  25     2259.70     2345.32    284.36 o 
 -25   5  25      386.70      514.99    239.67 o 
 -23   5  25       20.91       64.93    212.87 o 
 -21   5  25     1306.45     1187.93    503.24 o 
 -19   5  25     2323.91     1952.14    319.66 o 
 -17   5  25      116.89      -39.96    201.43 o 
 -15   5  25     4241.52     4129.57    406.25 o 
 -13   5  25     1024.36      997.08    256.28 o 
 -11   5  25      522.64      496.47    233.28 o 
  -9   5  25     7794.54     7795.09    443.21 o 
  -7   5  25     3243.31     3219.99    306.14 o 
  -5   5  25     2955.83     2800.32    299.61 o 
  -3   5  25      595.20      753.55    213.67 o 
  -1   5  25      168.35       96.81    188.65 o 
   1   5  25     1354.92     1130.05    245.09 o 
   3   5  25     5271.54     4514.03    475.06 o 
 -26   6  25     2718.62     2835.57    381.70 o 
 -24   6  25      446.09      -72.40    316.99 o 
 -22   6  25       54.02       53.68    230.44 o 
 -20   6  25      109.48       -0.38    231.36 o 
 -18   6  25       11.15      217.40    222.11 o 
 -16   6  25     2479.89     2697.76    355.25 o 
 -14   6  25     5414.89     5407.05    466.01 o 
 -12   6  25       30.26       80.27    221.89 o 
 -10   6  25      614.89      762.22    261.32 o 
  -8   6  25      172.66      376.78    235.05 o 
  -6   6  25      126.97       95.70    230.60 o 
  -4   6  25      688.37      657.04    222.34 o 
  -2   6  25      872.86      774.56    236.28 o 
 -40   0  26     1422.55      361.58    401.46 o 
 -38   0  26      120.17      687.99    422.38 o 
 -36   0  26       14.10      -17.19    343.41 o 
 -34   0  26     2950.10     3832.61    667.16 o 
 -32   0  26     1331.49      919.90    415.69 o 
 -30   0  26      269.70      376.50    351.24 o 
 -28   0  26    17481.52    19397.53   1268.83 o 
 -26   0  26      409.51      -35.93    292.00 o 
 -24   0  26     1639.58     1354.53   1428.27 o 
 -22   0  26     8680.72     8600.44   1009.05 o 
 -20   0  26      108.67       42.73    243.27 o 
 -18   0  26     1881.27     1868.49    236.97 o 
 -16   0  26    11573.01    11803.63    495.01 o 
 -14   0  26      545.96      497.35    175.03 o 
 -12   0  26     3115.77     3079.99    621.42 o 
 -10   0  26     2195.63     2393.06    266.18 o 
  -8   0  26      772.31      601.45    195.61 o 
  -6   0  26    20822.02    19305.85    761.10 o 
  -4   0  26     6304.58     6797.22    535.08 o 
  -2   0  26      122.31      485.61    204.78 o 
   0   0  26    16783.23    16496.32    666.11 o 
   2   0  26     1160.02     1559.90    364.45 o 
   4   0  26      505.80       -5.78    275.03 o 
   6   0  26     9290.57    10923.72    817.65 o 
   8   0  26     1405.09     1449.91   1074.49 o 
  10   0  26       18.35     -122.85    295.40 o 
 -39   1  26       95.15     -298.55    224.56 o 
 -37   1  26      153.29      188.20    260.45 o 
 -35   1  26     1773.65     1692.98    450.80 o 
 -33   1  26      795.78      808.48    281.37 o 
 -31   1  26      181.84      457.98    261.88 o 
 -29   1  26      334.73      171.74    231.83 o 
 -27   1  26     7709.95     6969.54    450.17 o 
 -25   1  26      207.27      -62.46    174.97 o 
 -23   1  26     4848.91     5670.24    335.76 o 
 -21   1  26     2063.99     2449.02    208.56 o 
 -19   1  26      590.82      621.29    146.82 o 
 -17   1  26    20217.73    20405.62    543.41 o 
 -15   1  26     2491.74     2305.59    181.94 o 
 -13   1  26     1093.93     1024.41    143.16 o 
 -11   1  26      241.54      131.63    116.49 o 
  -9   1  26     2780.58     2827.53    295.84 o 
  -7   1  26      313.81      156.33    125.45 o 
  -5   1  26     8523.59     8233.89    388.00 o 
  -3   1  26      244.21      252.76    149.16 o 
  -1   1  26      307.43      357.68    160.53 o 
   1   1  26     5936.17     5758.26    482.56 o 
   3   1  26     2239.88     2780.82    372.37 o 
   5   1  26      637.84      710.18    241.44 o 
   7   1  26     4381.09     5468.03    366.06 o 
   9   1  26       13.09       -0.12    219.92 o 
 -38   2  26      170.22      149.43    261.08 o 
 -36   2  26       28.90     -139.17    231.68 o 
 -34   2  26      301.92       23.45    228.04 o 
 -32   2  26       42.76        0.25    253.39 o 
 -30   2  26      781.86      816.76    237.99 o 
 -28   2  26      898.75      763.79    195.10 o 
 -26   2  26      308.18      301.52    191.01 o 
 -24   2  26      610.87      857.08    186.08 o 
 -22   2  26     3861.30     3673.81    407.17 o 
 -20   2  26        0.88       20.70    145.91 o 
 -18   2  26      353.17      430.74    156.99 o 
 -16   2  26      174.44       60.80    127.87 o 
 -14   2  26     4232.76     4184.91    260.57 o 
 -12   2  26        8.51       21.11    110.83 o 
 -10   2  26     1628.06     1942.90    175.24 o 
  -8   2  26     1418.96     1171.36    181.66 o 
  -6   2  26       79.85      178.72    141.46 o 
  -4   2  26     2933.88     2797.26    246.85 o 
  -2   2  26     1618.78     1720.47    218.38 o 
   0   2  26      862.26      437.15    177.39 o 
   2   2  26     1608.39     1143.19    239.93 o 
   4   2  26      365.71       74.45    168.94 o 
   6   2  26     3024.65     2820.80    281.55 o 
   8   2  26      233.35       37.59    180.62 o 
 -37   3  26       84.34     -127.32    255.84 o 
 -35   3  26     3148.25     3155.05    448.63 o 
 -33   3  26     8176.58     8638.50    473.59 o 
 -31   3  26      209.47      133.57    180.17 o 
 -29   3  26     2875.52     2563.25    282.37 o 
 -27   3  26     1375.99     1610.59    236.09 o 
 -25   3  26      780.42      451.41    253.51 o 
 -23   3  26     1698.25     2200.26    295.63 o 
 -21   3  26      759.94      530.43    182.02 o 
 -19   3  26      576.21      427.55    172.21 o 
 -17   3  26    17333.75    16835.13    931.16 o 
 -15   3  26     4400.64     4675.03    394.67 o 
 -13   3  26      528.61     1029.08    201.95 o 
 -11   3  26     6199.51     6761.78    395.20 o 
  -9   3  26     5975.37     6590.79    395.70 o 
  -7   3  26     9875.33     9755.68    487.61 o 
  -5   3  26     8350.37     8165.53    390.68 o 
  -3   3  26      390.89      518.47    170.58 o 
  -1   3  26      318.89      258.51    164.70 o 
   1   3  26     4675.28     4448.63    322.01 o 
   3   3  26      130.97      148.69    175.26 o 
   5   3  26     1631.04     1523.64    242.04 o 
   7   3  26       66.03      -30.13    183.43 o 
 -34   4  26     1725.99     1654.61    270.42 o 
 -32   4  26     1804.38     2040.15    278.39 o 
 -30   4  26      364.18      264.70    196.63 o 
 -28   4  26     2318.07     1844.77    255.57 o 
 -26   4  26      324.80       72.07    181.69 o 
 -24   4  26      630.47      651.64    199.80 o 
 -22   4  26     1131.13      776.40    286.44 o 
 -20   4  26      884.15      970.84    255.11 o 
 -18   4  26     4667.53     4602.28    713.64 o 
 -16   4  26     2899.35     3089.42    447.33 o 
 -14   4  26      546.06      840.41    237.14 o 
 -12   4  26     4998.55     4914.41    430.91 o 
 -10   4  26     5553.45     5235.08    360.74 o 
  -8   4  26     1394.80     1473.23    258.92 o 
  -6   4  26     1319.79     1575.55    239.65 o 
  -4   4  26     2271.62     1825.02    257.87 o 
  -2   4  26       62.67      202.70    187.10 o 
   0   4  26     2287.01     2089.80    286.08 o 
   2   4  26     2072.06     1731.20    410.82 o 
   4   4  26      112.36     -140.83    198.92 o 
 -31   5  26     1168.71     1324.30    257.36 o 
 -29   5  26      843.89      647.44    231.38 o 
 -27   5  26      480.90      -93.42    218.23 o 
 -25   5  26      123.91      -94.81    232.38 o 
 -23   5  26       89.91       24.61    207.54 o 
 -21   5  26      226.54      230.84    225.08 o 
 -19   5  26       22.80       11.77    207.16 o 
 -17   5  26      839.62      568.32    298.38 o 
 -15   5  26       18.01      -21.71    197.70 o 
 -13   5  26      350.09      331.68    363.94 o 
 -11   5  26      527.53      450.58    236.53 o 
  -9   5  26       13.64      -84.38    176.93 o 
  -7   5  26        4.61      165.03    187.31 o 
  -5   5  26       59.85     -139.74    180.55 o 
  -3   5  26     4064.11     3433.55    332.31 o 
  -1   5  26      695.82      658.33    223.33 o 
   1   5  26      244.20      540.59    224.96 o 
 -26   6  26     1933.16     2365.86    552.34 o 
 -24   6  26     1923.98     1820.97    346.50 o 
 -22   6  26     5759.65     5441.68    487.13 o 
 -20   6  26      736.01      964.88    283.07 o 
 -18   6  26     2262.68     2072.76    337.83 o 
 -16   6  26     4710.22     4870.92    459.15 o 
 -14   6  26       80.72      336.53    238.34 o 
 -12   6  26     2102.01     1949.15    465.10 o 
 -10   6  26     4018.34     3868.38    452.50 o 
  -8   6  26      146.48      -21.78    225.48 o 
  -6   6  26      585.12      533.59    255.62 o 
 -39   1  27      356.85       36.87    261.26 o 
 -37   1  27      395.69      704.69    292.31 o 
 -35   1  27     3188.15     3829.04    489.82 o 
 -33   1  27       40.93       75.56    285.05 o 
 -31   1  27     1087.46     1051.69    304.59 o 
 -29   1  27     4824.59     4274.29    465.75 o 
 -27   1  27       28.33      -29.50    184.36 o 
 -25   1  27     4658.59     5314.21    401.21 o 
 -23   1  27       17.78     -212.58    141.72 o 
 -21   1  27       16.68       48.42    116.86 o 
 -19   1  27    17930.14    17563.25    752.80 o 
 -17   1  27     1210.58     1268.53    173.71 o 
 -15   1  27     2068.53     1788.78    192.83 o 
 -13   1  27       41.21      -37.08    123.06 o 
 -11   1  27      790.86      445.43    131.79 o 
  -9   1  27     6177.40     6138.73    342.11 o 
  -7   1  27     9458.87     9790.14    358.76 o 
  -5   1  27      634.36      914.47    177.40 o 
  -3   1  27     3053.09     3550.07    273.43 o 
  -1   1  27     3205.35     3630.09    287.33 o 
   1   1  27      195.94      135.01    165.73 o 
   3   1  27     5656.38     5828.93    503.18 o 
   5   1  27      427.91      599.07    200.80 o 
   7   1  27      113.61      -91.58    202.78 o 
 -38   2  27     1043.00      529.41    500.92 o 
 -36   2  27     2458.92     2938.76    439.87 o 
 -34   2  27      739.15      192.73    311.31 o 
 -32   2  27      209.64      432.52    253.44 o 
 -30   2  27     3514.96     3051.98    344.33 o 
 -28   2  27     1749.17     1973.29    248.49 o 
 -26   2  27      375.71      661.61    189.15 o 
 -24   2  27     4726.13     4972.47    340.37 o 
 -22   2  27     1978.03     2008.47    236.82 o 
 -20   2  27     4021.49     4110.35    346.15 o 
 -18   2  27      161.39      -29.97    112.92 o 
 -16   2  27       76.85      214.85    135.55 o 
 -14   2  27    10320.97    10194.07    392.19 o 
 -12   2  27     4344.20     4177.35    311.86 o 
 -10   2  27      692.33      662.74    189.44 o 
  -8   2  27     3795.55     3800.55    268.35 o 
  -6   2  27     4210.57     4016.77    283.15 o 
  -4   2  27        6.07       96.85    148.03 o 
  -2   2  27     8535.53     8967.76    431.16 o 
   0   2  27     1420.32     1498.95    220.84 o 
   2   2  27      945.72      716.66    200.20 o 
   4   2  27     5049.29     5328.61    440.67 o 
   6   2  27      382.63      229.48    192.47 o 
 -37   3  27      198.09      335.07    290.96 o 
 -35   3  27       71.92      125.58    251.98 o 
 -33   3  27      152.51       60.52    206.49 o 
 -31   3  27      537.67      467.61    196.68 o 
 -29   3  27     4146.55     3820.17    326.81 o 
 -27   3  27      233.54      132.48    174.30 o 
 -25   3  27        6.24     -141.27    159.86 o 
 -23   3  27      881.14      794.65    319.64 o 
 -21   3  27        4.08      141.99    166.96 o 
 -19   3  27     1253.25     1352.25    231.74 o 
 -17   3  27      254.58      -32.89    194.09 o 
 -15   3  27      327.98      159.32    174.27 o 
 -13   3  27       41.22     -196.37    153.64 o 
 -11   3  27      555.07      207.46    179.04 o 
  -9   3  27     3589.96     3877.18    436.46 o 
  -7   3  27      706.44      850.41    208.69 o 
  -5   3  27      501.72       88.08    226.63 o 
  -3   3  27      146.19       86.58    159.09 o 
  -1   3  27        2.72       27.37    164.70 o 
   1   3  27      289.88      173.14    174.23 o 
   3   3  27        2.55      -84.57    176.91 o 
   5   3  27     1138.08     1001.47    225.75 o 
 -34   4  27     1467.46     1155.44    255.56 o 
 -32   4  27       12.64      -44.95    190.50 o 
 -30   4  27     5016.02     5777.44    636.40 o 
 -28   4  27     3185.70     2448.91    286.52 o 
 -26   4  27      204.66     -188.00    164.48 o 
 -24   4  27     2172.53     2818.58    427.07 o 
 -22   4  27      224.53      360.18    227.94 o 
 -20   4  27      390.62      313.78    228.10 o 
 -18   4  27      111.57      118.29    214.01 o 
 -16   4  27      769.03      708.57    241.19 o 
 -14   4  27     2673.02     2673.02    335.54 o 
 -12   4  27     3799.19     3090.23    337.13 o 
 -10   4  27       16.64      -78.38    168.90 o 
  -8   4  27     1110.41     1022.85    222.84 o 
  -6   4  27      361.11      467.31    299.09 o 
  -4   4  27      357.27      278.07    195.13 o 
  -2   4  27       81.94      327.20    198.78 o 
   0   4  27      905.95      904.57    235.37 o 
   2   4  27      525.56      323.76    215.08 o 
 -31   5  27     1797.39     1837.21    294.68 o 
 -29   5  27      282.04       15.96    285.96 o 
 -27   5  27      197.49      -22.30    302.73 o 
 -25   5  27     1205.61      729.99    258.92 o 
 -23   5  27      106.27      -59.65    208.37 o 
 -21   5  27      787.42      504.99    254.44 o 
 -19   5  27     9894.00     9566.95    605.90 o 
 -17   5  27     2270.64     2426.47    333.23 o 
 -15   5  27      786.24      860.40    266.78 o 
 -13   5  27     1246.01      967.50    267.75 o 
 -11   5  27     1294.98     1183.28    286.67 o 
  -9   5  27     1193.79      926.22    276.09 o 
  -7   5  27     3937.28     3987.80    344.72 o 
  -5   5  27       34.50      -74.85    188.23 o 
  -3   5  27      240.15      505.73    216.96 o 
  -1   5  27     1509.94     1489.90    268.62 o 
 -24   6  27     2149.51     1837.03    557.28 o 
 -22   6  27        0.96     -233.83    218.37 o 
 -20   6  27      764.97     1005.91    335.14 o 
 -18   6  27      320.00      209.42    250.81 o 
 -16   6  27      127.57      313.98    251.60 o 
 -14   6  27     2208.56     1586.67    323.75 o 
 -12   6  27     1091.58      883.80    286.46 o 
 -10   6  27     1296.20     1256.25    306.37 o 
  -8   6  27      160.78     -189.62    218.79 o 
 -38   0  28     2277.04     1655.55    548.83 o 
 -36   0  28       43.39     -286.85    349.37 o 
 -34   0  28      109.88     -416.22    333.54 o 
 -32   0  28     6185.07     6518.95    858.07 o 
 -30   0  28     1152.71     1760.29    501.91 o 
 -28   0  28     4763.63     4144.76    655.21 o 
 -26   0  28    21747.34    26503.12   1541.70 o 
 -24   0  28     3421.33     3100.80    392.70 o 
 -22   0  28    16119.37    17018.80    800.93 o 
 -20   0  28      686.63      273.25    241.75 o 
 -18   0  28      119.34      198.04    175.30 o 
 -16   0  28    25412.13    26605.68   1214.11 o 
 -14   0  28    12004.31    12864.48    944.62 o 
 -12   0  28      738.27      114.34    184.60 o 
 -10   0  28    11074.77    11956.11    541.25 o 
  -8   0  28     5745.42     6446.34    444.89 o 
  -6   0  28     1694.59     1687.31    269.67 o 
  -4   0  28    17523.37    16470.17    667.03 o 
  -2   0  28     8082.24     9022.93    542.80 o 
   0   0  28     6786.03     7285.63    658.60 o 
   2   0  28    12924.88    14443.34    882.65 o 
   4   0  28      388.72       -9.27    284.21 o 
   6   0  28      440.11       55.36    305.60 o 
 -39   1  28     1370.05     1759.30    393.94 o 
 -37   1  28      479.08      180.87    276.63 o 
 -35   1  28     1031.81      924.33    441.30 o 
 -33   1  28     3665.11     3012.21    425.72 o 
 -31   1  28       85.02      328.21    249.12 o 
 -29   1  28        2.57        0.51    353.75 o 
 -27   1  28       17.58     -249.93    166.62 o 
 -25   1  28        6.67     -156.60    181.66 o 
 -23   1  28       50.90       13.73    180.84 o 
 -21   1  28     7234.95     7182.87    344.93 o 
 -19   1  28      283.80      336.65    146.97 o 
 -17   1  28       25.44      -33.35    128.68 o 
 -15   1  28     1983.73     2416.11    218.95 o 
 -13   1  28     2932.10     2531.75    226.75 o 
 -11   1  28     7372.15     7679.60    325.15 o 
  -9   1  28     4003.59     4417.96    258.54 o 
  -7   1  28      135.08      133.37    135.24 o 
  -5   1  28     1699.79     1649.46    213.63 o 
  -3   1  28      240.42      172.85    164.55 o 
  -1   1  28      271.11      345.37    173.76 o 
   1   1  28      414.16      217.93    177.75 o 
   3   1  28     3012.47     3183.54    296.19 o 
   5   1  28      549.30      501.62    304.57 o 
 -38   2  28      591.15      533.64    300.87 o 
 -36   2  28      675.08      698.70    328.78 o 
 -34   2  28       23.55       93.63    253.19 o 
 -32   2  28      242.44      252.50    321.32 o 
 -30   2  28        3.06      275.55    212.62 o 
 -28   2  28     1987.79     2238.53    305.35 o 
 -26   2  28      187.47      -22.27    164.36 o 
 -24   2  28      379.74      347.13    176.26 o 
 -22   2  28      534.01      728.01    189.16 o 
 -20   2  28      108.52     -210.73    140.49 o 
 -18   2  28      686.81      786.15    167.08 o 
 -16   2  28     2136.08     2253.60    263.60 o 
 -14   2  28     1546.70     1585.51    194.68 o 
 -12   2  28      543.30      419.87    208.14 o 
 -10   2  28       23.82       41.73    171.10 o 
  -8   2  28      754.27      624.68    171.29 o 
  -6   2  28      799.21      844.00    187.54 o 
  -4   2  28      123.39      242.16    166.42 o 
  -2   2  28      522.24      383.35    181.07 o 
   0   2  28     1106.83     1119.82    217.08 o 
   2   2  28        6.64      -35.72    174.32 o 
   4   2  28       77.83     -129.44    182.03 o 
 -35   3  28      136.68      312.40    280.28 o 
 -33   3  28     4021.92     3852.26    496.06 o 
 -31   3  28     3879.25     4169.09    349.47 o 
 -29   3  28      157.55      108.94    182.42 o 
 -27   3  28     8670.04     9622.13    807.55 o 
 -25   3  28      928.05      892.59    211.85 o 
 -23   3  28     5809.15     5782.63    401.53 o 
 -21   3  28     6501.74     6689.99    504.99 o 
 -19   3  28     6891.23     7001.47    399.94 o 
 -17   3  28     1535.14     1730.69    426.27 o 
 -15   3  28     1916.92     2830.63    401.01 o 
 -13   3  28     1000.43     1015.58    215.42 o 
 -11   3  28     6122.31     6551.56    404.70 o 
  -9   3  28    15578.47    14918.62    567.94 o 
  -7   3  28     2030.05     1298.52    235.25 o 
  -5   3  28     4621.12     4380.80    348.32 o 
  -3   3  28     5487.78     6024.11    415.25 o 
  -1   3  28      177.58      255.34    180.27 o 
   1   3  28     7541.51     7344.63    419.01 o 
   3   3  28     3272.53     3016.37    302.23 o 
 -34   4  28     1094.11     1514.77    272.44 o 
 -32   4  28      219.90      122.65    198.35 o 
 -30   4  28      762.85      425.99    211.84 o 
 -28   4  28     4313.99     5010.88    387.69 o 
 -26   4  28     4209.98     4311.51    346.26 o 
 -24   4  28       53.25      115.71    213.90 o 
 -22   4  28     1022.90     1491.06    282.96 o 
 -20   4  28       74.26      209.52    220.12 o 
 -18   4  28      191.79      257.73    217.61 o 
 -16   4  28    10151.07    11651.98    845.57 o 
 -14   4  28     2040.72     2045.11    312.82 o 
 -12   4  28     1082.16      736.12    258.54 o 
 -10   4  28      811.75      292.87    227.68 o 
  -8   4  28      678.27      637.71    214.75 o 
  -6   4  28       24.99     -154.02    172.41 o 
  -4   4  28     1035.07      548.50    214.90 o 
  -2   4  28      184.71       65.56    198.15 o 
   0   4  28      915.16      440.63    226.95 o 
 -29   5  28       69.74      -94.07    377.27 o 
 -27   5  28       96.41      125.27    283.18 o 
 -25   5  28      343.15      672.85    270.72 o 
 -23   5  28      544.00      161.89    239.05 o 
 -21   5  28      446.83       -8.31    219.51 o 
 -19   5  28        0.27        9.87    261.43 o 
 -17   5  28       49.01        8.74    221.04 o 
 -15   5  28       78.77       75.60    228.91 o 
 -13   5  28      251.94       17.04    222.97 o 
 -11   5  28        3.81        1.86    220.47 o 
  -9   5  28        5.68      140.59    231.71 o 
  -7   5  28     1167.09      937.41    236.43 o 
  -5   5  28       97.90      123.97    201.58 o 
  -3   5  28      136.41      295.61    214.79 o 
 -20   6  28     1232.25     1680.52    342.44 o 
 -18   6  28      257.22      198.88    252.97 o 
 -16   6  28     3996.57     3210.56    394.87 o 
 -14   6  28     4157.38     4083.25    438.64 o 
 -12   6  28       33.88      103.10    238.01 o 
 -37   1  29      227.97      188.32    295.72 o 
 -35   1  29     5251.22     5501.97    576.08 o 
 -33   1  29      113.99       54.73    241.78 o 
 -31   1  29      402.69      121.65    261.08 o 
 -29   1  29      965.21     1711.61    351.97 o 
 -27   1  29      801.31      790.45    244.60 o 
 -25   1  29     5916.07     6038.40    443.09 o 
 -23   1  29     4109.70     4211.51    706.22 o 
 -21   1  29     3496.63     3534.02    257.29 o 
 -19   1  29     1283.00     1159.75    185.99 o 
 -17   1  29     3383.70     3657.71    259.29 o 
 -15   1  29      498.10      386.97    156.94 o 
 -13   1  29     3941.72     4259.10    280.23 o 
 -11   1  29     8125.02     8413.60    349.11 o 
  -9   1  29     1337.21     1257.89    208.53 o 
  -7   1  29     6928.39     6752.06    365.42 o 
  -5   1  29     1320.11     1631.65    272.54 o 
  -3   1  29       83.07       -5.60    161.47 o 
  -1   1  29     2193.10     2259.43    248.65 o 
   1   1  29     1795.82     1416.77    234.14 o 
   3   1  29     1571.97     1104.83    265.09 o 
 -36   2  29     2911.52     2345.37    429.72 o 
 -34   2  29     4682.64     4594.21    528.54 o 
 -32   2  29      219.44      627.62    291.17 o 
 -30   2  29     6658.91     6522.26    474.54 o 
 -28   2  29     9493.67    10715.54    613.40 o 
 -26   2  29      421.87      516.43    191.98 o 
 -24   2  29     1627.06     1981.35    247.17 o 
 -22   2  29      420.70      639.03    228.12 o 
 -20   2  29       98.07      -88.44    161.06 o 
 -18   2  29    10423.39    11472.09    431.36 o 
 -16   2  29     1816.32     1807.49    211.51 o 
 -14   2  29        4.56      -42.08    164.06 o 
 -12   2  29     3936.56     3980.22    505.68 o 
 -10   2  29      855.54      770.60    208.18 o 
  -8   2  29     1445.29     1255.44    231.96 o 
  -6   2  29     3456.40     3547.16    285.63 o 
  -4   2  29     3475.79     3291.15    282.93 o 
  -2   2  29     2990.06     3259.67    290.75 o 
   0   2  29     5077.99     4905.48    528.39 o 
   2   2  29      685.25      809.02    221.74 o 
 -35   3  29      377.78       75.02    286.87 o 
 -33   3  29      428.93      182.77    230.40 o 
 -31   3  29        6.61      125.25    220.26 o 
 -29   3  29      281.86      545.35    205.05 o 
 -27   3  29      518.14      536.98    209.15 o 
 -25   3  29        2.08      -16.72    174.63 o 
 -23   3  29     1055.30      998.71    221.91 o 
 -21   3  29      102.01      200.18    179.14 o 
 -19   3  29       98.99       18.27    199.85 o 
 -17   3  29     1433.19     1253.75    277.31 o 
 -15   3  29     2345.00     1764.46    264.60 o 
 -13   3  29     1214.16     1182.63    229.49 o 
 -11   3  29      810.73      724.87    266.12 o 
  -9   3  29      898.15     1411.78    237.52 o 
  -7   3  29      885.59      829.64    217.59 o 
  -5   3  29      204.89      284.96    204.05 o 
  -3   3  29       32.65      118.46    198.16 o 
  -1   3  29      595.14      683.98    205.53 o 
   1   3  29     1450.80     1350.03    243.42 o 
 -32   4  29       19.39      181.93    201.45 o 
 -30   4  29      405.74      327.98    216.21 o 
 -28   4  29     1115.16     1371.32    258.59 o 
 -26   4  29     1325.21      920.36    266.99 o 
 -24   4  29      701.57      661.85    260.77 o 
 -22   4  29     1362.83      691.78    496.86 o 
 -20   4  29       67.64     -185.65    221.50 o 
 -18   4  29     2184.69     2941.98    431.47 o 
 -16   4  29     2485.92     2342.00    337.87 o 
 -14   4  29       55.07       88.41    220.19 o 
 -12   4  29     1394.50     1510.82    303.79 o 
 -10   4  29      546.25      352.04    202.98 o 
  -8   4  29     1748.24     1520.25    260.42 o 
  -6   4  29      212.90      -59.57    183.79 o 
  -4   4  29      170.39     -242.93    187.19 o 
  -2   4  29     1435.07     1584.83    272.62 o 
 -27   5  29      428.68      467.07    258.86 o 
 -25   5  29     3886.51     3379.57    728.58 o 
 -23   5  29     2849.12     2454.96    368.31 o 
 -21   5  29      878.43      708.41    274.19 o 
 -19   5  29      346.48      186.66    237.91 o 
 -17   5  29     1436.32     1409.69    304.73 o 
 -15   5  29       14.75      175.15    236.10 o 
 -13   5  29      585.82      752.30    261.88 o 
 -11   5  29     3513.26     3344.97    616.01 o 
  -9   5  29        7.15       48.44    242.10 o 
  -7   5  29      226.16      190.28    214.97 o 
 -38   0  30     9643.73    10215.48   1158.92 o 
 -36   0  30    10947.45    13507.92   1300.98 o 
 -34   0  30      994.49      961.92    482.33 o 
 -32   0  30     3429.29     4011.33    708.88 o 
 -30   0  30     1945.91     2695.95    582.08 o 
 -28   0  30      126.89      321.10    373.93 o 
 -26   0  30     3090.27     2895.19    573.63 o 
 -24   0  30     2344.71     2933.11    545.48 o 
 -22   0  30      133.86     -178.69    232.11 o 
 -20   0  30    15840.86    15851.32    788.62 o 
 -18   0  30     2499.09     2818.48    490.28 o 
 -16   0  30     3705.69     3850.98    344.01 o 
 -14   0  30    16630.15    17735.93    684.00 o 
 -12   0  30     2379.18     2791.35    321.47 o 
 -10   0  30     6263.72     6175.71    443.15 o 
  -8   0  30     6639.35     6954.19    479.47 o 
  -6   0  30      951.26     1034.06    303.32 o 
  -4   0  30     4746.83     4368.48    519.37 o 
  -2   0  30     5536.84     6078.47   1446.59 o 
   0   0  30        2.84      113.56    292.31 o 
   2   0  30      136.58      161.55    309.09 o 
 -37   1  30     5208.83     4425.05    539.34 o 
 -35   1  30     1178.30      795.17    321.11 o 
 -33   1  30      348.22      334.65    294.07 o 
 -31   1  30     1030.49     1051.76    320.54 o 
 -29   1  30      277.23      259.46    259.12 o 
 -27   1  30     2566.20     2156.86    308.36 o 
 -25   1  30     3039.88     3558.01    359.11 o 
 -23   1  30        5.14     -195.38    184.33 o 
 -21   1  30       23.44     -175.05    141.99 o 
 -19   1  30     2365.06     2395.97    225.01 o 
 -17   1  30       10.22      -60.08    141.34 o 
 -15   1  30     1079.83     1488.05    205.29 o 
 -13   1  30     4394.87     4114.38    284.56 o 
 -11   1  30       69.22       97.21    135.83 o 
  -9   1  30     4860.20     4952.06    323.76 o 
  -7   1  30     2052.75     2094.42    239.09 o 
  -5   1  30      210.72     -199.33    153.84 o 
  -3   1  30     3179.86     3892.66    312.64 o 
  -1   1  30     2204.89     2415.27    268.54 o 
   1   1  30      268.16      135.10    236.45 o 
   3   1  30      345.97      291.01    228.25 o 
 -36   2  30       42.44     -206.16    266.65 o 
 -34   2  30      961.85      836.75    325.00 o 
 -32   2  30     1622.18     1455.99    363.31 o 
 -30   2  30       13.92        2.89    211.96 o 
 -28   2  30      282.91      313.70    239.34 o 
 -26   2  30      892.97      562.86    234.25 o 
 -24   2  30      294.44      363.50    186.09 o 
 -22   2  30     2467.00     2198.62    256.83 o 
 -20   2  30      105.91       79.16    168.04 o 
 -18   2  30     1796.82     1391.47    201.53 o 
 -16   2  30        8.57      193.31    157.66 o 
 -14   2  30      213.34     -148.06    207.06 o 
 -12   2  30     3093.58     2653.57    284.79 o 
 -10   2  30      553.72      436.43    203.19 o 
  -8   2  30      486.96       92.75    194.31 o 
  -6   2  30       12.83      -64.85    159.91 o 
  -4   2  30     1022.96      989.44    209.13 o 
  -2   2  30     1856.55     1872.06    313.72 o 
   0   2  30       10.55      269.20    199.85 o 
 -35   3  30       91.17      185.40    286.67 o 
 -33   3  30      134.02      295.80    245.94 o 
 -31   3  30     2999.12     3069.90    373.77 o 
 -29   3  30     1356.48     1430.13    347.83 o 
 -27   3  30     8537.46     9307.45    619.51 o 
 -25   3  30     6647.19     7136.35    475.65 o 
 -23   3  30     4256.56     4340.14    381.60 o 
 -21   3  30     9332.75     9902.87    595.05 o 
 -19   3  30      960.20      922.23    523.98 o 
 -17   3  30       44.44     -219.84    203.91 o 
 -15   3  30     4387.22     5318.26    548.05 o 
 -13   3  30     3777.69     3968.83    356.79 o 
 -11   3  30      982.76     1031.52    226.69 o 
  -9   3  30     4628.32     5983.21    415.71 o 
  -7   3  30     1184.56     1201.87    243.78 o 
  -5   3  30      524.69      596.22    338.08 o 
  -3   3  30     2249.08     2244.23    305.26 o 
  -1   3  30     3159.60     3438.54    360.28 o 
 -32   4  30     2862.87     3089.29    340.14 o 
 -30   4  30      477.08      174.22    216.25 o 
 -28   4  30      186.05     -318.55    212.37 o 
 -26   4  30     1438.73     1800.23    320.38 o 
 -24   4  30     2194.67     2532.38    363.51 o 
 -22   4  30      173.50     -317.88    211.92 o 
 -20   4  30     3622.84     3406.91    382.50 o 
 -18   4  30       73.67     -204.05    211.60 o 
 -16   4  30        4.98      100.03    226.42 o 
 -14   4  30     2823.07     2869.57    363.08 o 
 -12   4  30     1087.12      626.07    298.09 o 
 -10   4  30       15.72     -131.38    186.86 o 
  -8   4  30     1800.99     1943.88    281.52 o 
  -6   4  30     1571.60     1340.16    266.69 o 
  -4   4  30      324.16      192.94    215.69 o 
 -25   5  30       10.10      206.87    259.79 o 
 -23   5  30      261.41      117.58    250.41 o 
 -21   5  30     2207.74     2371.06    362.84 o 
 -19   5  30      190.73     -199.21    220.55 o 
 -17   5  30       21.61     -319.56    213.04 o 
 -15   5  30        9.35       -1.40    233.57 o 
 -13   5  30       75.42     -128.38    227.92 o 
 -11   5  30      316.31      173.22    253.26 o 
  -9   5  30        1.91      -52.76    240.66 o 
 -37   1  31     1995.31     1662.95    398.47 o 
 -35   1  31      869.62     1089.49    361.39 o 
 -33   1  31     2125.74     1517.27    814.40 o 
 -31   1  31      876.67     1403.29    358.00 o 
 -29   1  31     2572.51     1875.51    374.59 o 
 -27   1  31     3943.99     4238.12    393.06 o 
 -25   1  31      688.18      696.43    242.31 o 
 -23   1  31     3522.54     3152.63    459.73 o 
 -21   1  31      737.56      465.94    192.01 o 
 -19   1  31      870.91      638.90    175.00 o 
 -17   1  31     2022.98     2460.38    235.42 o 
 -15   1  31     6185.33     6359.07    347.99 o 
 -13   1  31     1481.50     1374.70    209.01 o 
 -11   1  31     4792.88     5111.82    371.58 o 
  -9   1  31     4953.89     5298.90    339.47 o 
  -7   1  31        6.24     -174.02    160.33 o 
  -5   1  31     1371.96     1553.60    237.10 o 
  -3   1  31      187.89      297.37    190.50 o 
  -1   1  31      289.04      181.53    190.96 o 
   1   1  31      811.28      618.20    250.64 o 
 -36   2  31      290.11       91.59    333.98 o 
 -34   2  31     2159.90     2250.94    653.38 o 
 -32   2  31      193.41       65.87    277.07 o 
 -30   2  31      171.28      532.70    279.30 o 
 -28   2  31     4731.75     4773.95    428.17 o 
 -26   2  31     5544.63     6280.59    474.28 o 
 -24   2  31       57.85       -2.74    172.84 o 
 -22   2  31     4106.12     4264.42    334.83 o 
 -20   2  31      920.99     1172.31    302.04 o 
 -18   2  31     1847.03     1719.06    219.11 o 
 -16   2  31     4038.04     4279.51    414.26 o 
 -14   2  31     2332.33     2331.17    276.09 o 
 -12   2  31      477.71      337.45    200.19 o 
 -10   2  31     2133.06     2570.58    378.54 o 
  -8   2  31       17.66     -172.67    185.83 o 
  -6   2  31      538.56      204.49    206.84 o 
  -4   2  31     3576.99     3734.93    382.40 o 
  -2   2  31      334.32      259.51    196.30 o 
 -33   3  31     1381.72     1189.92    296.07 o 
 -31   3  31      192.35      399.78    243.21 o 
 -29   3  31        2.91      153.26    335.15 o 
 -27   3  31      935.08      785.46    267.08 o 
 -25   3  31      370.77      209.89    198.71 o 
 -23   3  31      966.16      948.93    281.38 o 
 -21   3  31       26.85     -106.82    253.36 o 
 -19   3  31      521.85      -83.28    213.61 o 
 -17   3  31      249.60      152.35    220.06 o 
 -15   3  31      234.19      133.91    229.68 o 
 -13   3  31      268.33      197.00    202.24 o 
 -11   3  31      856.75      853.20    233.24 o 
  -9   3  31      131.48      139.78    204.95 o 
  -7   3  31     1872.00     1169.02    326.28 o 
  -5   3  31     1478.25     2007.54    294.75 o 
  -3   3  31      285.74      128.73    215.36 o 
 -30   4  31      223.90      136.24    253.61 o 
 -28   4  31     2523.95     2589.88    474.87 o 
 -26   4  31     1660.35     1323.50    305.33 o 
 -24   4  31      865.69      341.87    256.89 o 
 -22   4  31      594.59      490.75    253.57 o 
 -20   4  31     3652.83     3253.99    394.58 o 
 -18   4  31       39.40      112.49    263.02 o 
 -16   4  31     1014.98     1069.91    291.23 o 
 -14   4  31      325.91      370.44    257.76 o 
 -12   4  31       12.92     -326.47    217.65 o 
 -10   4  31     1105.82      906.43    271.00 o 
  -8   4  31     1216.20     1015.83    262.02 o 
  -6   4  31      938.80      776.30    241.74 o 
 -23   5  31     3138.07     3451.38    427.91 o 
 -21   5  31      248.10      373.46    273.35 o 
 -19   5  31      556.95      464.54    274.01 o 
 -17   5  31     2632.71     2976.98    397.63 o 
 -15   5  31     2101.25     1717.06    342.55 o 
 -13   5  31      359.07      -90.30    240.08 o 
 -36   0  32     3196.18     2481.93    636.63 o 
 -34   0  32     1942.29     1633.24    570.96 o 
 -32   0  32      175.33      -37.41    403.60 o 
 -30   0  32     2184.45     2469.93    620.68 o 
 -28   0  32      923.70     1072.59    451.78 o 
 -26   0  32       10.55       43.34    376.58 o 
 -24   0  32     2339.27     2451.69    482.87 o 
 -22   0  32     1594.68      823.74    412.78 o 
 -20   0  32     3490.79     3032.49    417.66 o 
 -18   0  32     8185.47     8526.52   1185.94 o 
 -16   0  32     1673.99      979.42    308.88 o 
 -14   0  32     1005.87     1104.01    255.49 o 
 -12   0  32    13960.07    14752.77    642.72 o 
 -10   0  32      113.33     -159.41    263.99 o 
  -8   0  32     6005.86     5745.22    535.94 o 
  -6   0  32     7071.46     6808.52    633.34 o 
  -4   0  32      181.27      366.33    317.76 o 
  -2   0  32     3463.74     4138.57    542.01 o 
 -35   1  32     4799.73     4474.33    556.26 o 
 -33   1  32      238.75       84.31    276.75 o 
 -31   1  32      828.47      897.42    319.08 o 
 -29   1  32     2142.82     2053.59    398.91 o 
 -27   1  32      294.58      338.44    232.38 o 
 -25   1  32     2634.88     2343.14    326.66 o 
 -23   1  32       62.20     -167.17    197.56 o 
 -21   1  32      460.49      272.68    193.66 o 
 -19   1  32      799.48      734.90    263.13 o 
 -17   1  32      128.06       76.05    159.37 o 
 -15   1  32      836.97      516.77    240.33 o 
 -13   1  32      920.28      938.03    200.25 o 
 -11   1  32     1313.45     1332.90    259.90 o 
  -9   1  32       72.40      141.07    191.64 o 
  -7   1  32      691.94      682.73    199.21 o 
  -5   1  32       27.41     -103.26    171.85 o 
  -3   1  32       39.68        4.10    182.42 o 
  -1   1  32      174.35      -77.41    215.90 o 
 -34   2  32      130.03      -18.68    459.80 o 
 -32   2  32       61.36       93.87    280.56 o 
 -30   2  32      296.28      462.01    251.94 o 
 -28   2  32      118.71      138.21    228.87 o 
 -26   2  32     4890.47     5380.28    452.94 o 
 -24   2  32        7.88      120.14    220.74 o 
 -22   2  32      217.70      -84.33    183.19 o 
 -20   2  32     1638.96     1733.72    254.86 o 
 -18   2  32       26.66       60.90    187.77 o 
 -16   2  32      599.92      761.97    217.91 o 
 -14   2  32      475.57      632.64    215.12 o 
 -12   2  32      136.39      184.60    244.92 o 
 -10   2  32     3086.43     3188.33    326.91 o 
  -8   2  32       17.86      -74.55    216.82 o 
  -6   2  32      335.39       51.92    216.58 o 
  -4   2  32      111.61      141.68    214.67 o 
 -31   3  32      622.94      875.81    286.29 o 
 -29   3  32     5709.53     6651.81    765.90 o 
 -27   3  32      242.53      -85.18    195.29 o 
 -25   3  32     7383.34     8162.50    931.06 o 
 -23   3  32     1387.36     1328.18    465.18 o 
 -21   3  32     3184.47     3396.80    667.22 o 
 -19   3  32     4125.92     4702.12    493.05 o 
 -17   3  32     5663.56     6653.37    683.40 o 
 -15   3  32     1647.45     1159.39    296.37 o 
 -13   3  32     5040.32     5497.02    405.92 o 
 -11   3  32     1785.65      970.63    249.93 o 
  -9   3  32      185.56     -156.18    204.09 o 
  -7   3  32     2830.56     2720.03    328.19 o 
  -5   3  32      182.17      144.51    221.28 o 
 -28   4  32     2854.62     3027.22    561.58 o 
 -26   4  32      786.54      963.73    302.39 o 
 -24   4  32      456.51      509.11    274.30 o 
 -22   4  32      129.46     -304.60    223.12 o 
 -20   4  32     6421.29     6217.74    514.31 o 
 -18   4  32      539.79      345.56    250.42 o 
 -16   4  32      227.68      125.10    250.90 o 
 -14   4  32      427.53      309.42    257.18 o 
 -12   4  32      161.61      149.66    253.42 o 
 -10   4  32       15.70     -209.24    290.15 o 
 -35   1  33       78.59      100.63    306.06 o 
 -33   1  33      227.41       68.02    473.32 o 
 -31   1  33     3161.91     3800.98    513.08 o 
 -29   1  33        3.31     -363.49    242.32 o 
 -27   1  33     1507.15     1756.44    307.04 o 
 -25   1  33     2079.69     1917.03    308.12 o 
 -23   1  33      191.32      290.71    251.64 o 
 -21   1  33      926.62     1138.11    234.84 o 
 -19   1  33     1441.59     1745.69    379.18 o 
 -17   1  33      481.88      370.67    179.73 o 
 -15   1  33     4426.14     4758.42    325.32 o 
 -13   1  33      358.06      196.39    200.09 o 
 -11   1  33       18.62      -19.67    198.68 o 
  -9   1  33     2598.31     2878.77    316.90 o 
  -7   1  33      190.28      113.41    183.74 o 
  -5   1  33        9.17      -28.26    186.74 o 
 -34   2  33       34.05      -20.94    271.37 o 
 -32   2  33     2619.87     2909.35    478.27 o 
 -30   2  33      326.46      578.48    264.98 o 
 -28   2  33     1235.70      997.09    278.83 o 
 -26   2  33     2221.63     1640.25    585.91 o 
 -24   2  33     1693.34     1836.80    426.65 o 
 -22   2  33     4706.68     4970.27    371.85 o 
 -20   2  33     3466.65     3940.06    595.97 o 
 -18   2  33      395.77      430.23    247.38 o 
 -16   2  33       90.18       87.44    195.67 o 
 -14   2  33     1891.80     1704.93    352.78 o 
 -12   2  33      464.42      317.58    246.49 o 
 -10   2  33     3249.17     2873.76    319.82 o 
  -8   2  33     1083.78      959.86    249.50 o 
  -6   2  33       16.21     -187.41    200.86 o 
 -31   3  33      175.77       68.12    372.90 o 
 -29   3  33     1677.77     1604.71    326.79 o 
 -27   3  33      542.82      979.62    369.83 o 
 -25   3  33        4.46      442.90    257.58 o 
 -23   3  33       99.10       18.28    246.79 o 
 -21   3  33     1305.63     1353.10    310.61 o 
 -19   3  33      178.30      179.02    248.41 o 
 -17   3  33        5.34     -175.01    232.00 o 
 -15   3  33      104.21       87.35    248.32 o 
 -13   3  33      966.29      835.98    278.90 o 
 -11   3  33      137.53     -291.82    194.54 o 
  -9   3  33       14.24      -35.67    220.10 o 
 -26   4  33     1435.00     1701.38    345.88 o 
 -24   4  33     1212.32     1137.65    314.11 o 
 -22   4  33      695.98      407.02    286.29 o 
 -20   4  33     2806.48     3122.79    410.28 o 
 -18   4  33      822.53      681.67    293.61 o 
 -16   4  33       10.33      209.92    314.52 o 
 -14   4  33     2574.08     2748.80    385.22 o 
 -34   0  34      572.67      456.19    471.86 o 
 -32   0  34      111.84      268.00    434.21 o 
 -30   0  34      671.44      295.61    433.57 o 
 -28   0  34     3185.98     3045.02    666.11 o 
 -26   0  34      224.89      257.84    393.76 o 
 -24   0  34      996.40      587.50    331.33 o 
 -22   0  34     3690.46     4581.21    513.65 o 
 -20   0  34      457.59      154.49    289.21 o 
 -18   0  34      110.51      294.38    282.06 o 
 -16   0  34      457.78      448.53    296.42 o 
 -14   0  34      122.16      -32.66    432.66 o 
 -12   0  34    12057.24    13747.31    835.84 o 
 -10   0  34      873.85     1225.25    360.73 o 
  -8   0  34        3.47     -379.51    327.92 o 
  -6   0  34     3035.64     2088.74    913.44 o 
 -33   1  34      510.51      645.03    345.45 o 
 -31   1  34       10.57     -376.09    250.73 o 
 -29   1  34      250.75      113.34    479.62 o 
 -27   1  34     1811.17     1721.13    315.10 o 
 -25   1  34      659.38      579.25    253.32 o 
 -23   1  34     1289.96     1321.82    295.18 o 
 -21   1  34      235.52      253.10    258.19 o 
 -19   1  34      332.56      417.98    213.67 o 
 -17   1  34     2169.00     2214.28    284.49 o 
 -15   1  34       57.36      191.82    202.03 o 
 -13   1  34       92.39      -12.62    199.06 o 
 -11   1  34       51.98      247.50    207.57 o 
  -9   1  34      781.66      635.18    267.85 o 
  -7   1  34      273.59      162.63    227.94 o 
 -32   2  34        0.96      222.62    304.73 o 
 -30   2  34      176.42      201.54    423.03 o 
 -28   2  34       18.67      -93.14    225.38 o 
 -26   2  34      747.34      695.18    269.96 o 
 -24   2  34      124.39      153.68    251.60 o 
 -22   2  34     1990.81     2201.76    433.61 o 
 -20   2  34      882.32      737.58    266.79 o 
 -18   2  34      124.49      -54.61    233.24 o 
 -16   2  34       29.69      116.23    205.15 o 
 -14   2  34     1222.27     1277.85    270.63 o 
 -12   2  34     1003.87      652.19    239.26 o 
 -10   2  34       11.81       34.55    212.10 o 
  -8   2  34       91.43       62.81    220.21 o 
 -29   3  34     1862.77     2267.37    361.96 o 
 -27   3  34      888.44      406.26    343.45 o 
 -25   3  34      798.09      596.98    473.26 o 
 -23   3  34      996.09      814.39    286.94 o 
 -21   3  34      574.09      592.82    269.83 o 
 -19   3  34      298.35      218.85    265.09 o 
 -17   3  34     5854.88     5991.79    508.61 o 
 -15   3  34       51.70       95.27    256.49 o 
 -13   3  34      262.56      419.04    235.58 o 
 -11   3  34     3065.88     2738.46    335.15 o 
 -31   1  35      614.54      536.28    339.02 o 
 -29   1  35     1558.18     1192.86    370.68 o 
 -27   1  35      111.37     -209.79    280.38 o 
 -25   1  35     1241.62     1472.45    308.95 o 
 -23   1  35     1289.80     1454.14    327.25 o 
 -21   1  35       18.22       91.00    240.97 o 
 -19   1  35     4636.15     4885.17    609.27 o 
 -17   1  35       31.45      202.09    243.00 o 
 -15   1  35      269.50      105.13    218.42 o 
 -13   1  35      653.04      680.54    244.39 o 
 -11   1  35      634.58      636.12    239.30 o 
  -9   1  35     2507.90     2505.68    320.47 o 
 -30   2  35     1908.07     1487.26    620.25 o 
 -28   2  35       52.36      533.82    277.67 o 
 -26   2  35     1310.02      916.61    292.60 o 
 -24   2  35     4144.55     3941.58    963.32 o 
 -22   2  35      131.26       85.09    309.80 o 
 -20   2  35     4680.89     4859.54    608.10 o 
 -18   2  35      775.30     1077.91    298.33 o 
 -16   2  35      667.53      621.15    325.79 o 
 -14   2  35     4685.05     4433.24    386.42 o 
 -12   2  35      982.80      440.20    237.90 o 
 -25   3  35       43.59      115.20    325.99 o 
 -23   3  35       94.90       45.53    320.35 o 
 -21   3  35      798.86     1149.96    322.57 o 
 -19   3  35      117.02      151.74    263.40 o 
 -17   3  35       85.35       12.15    260.77 o 
 -30   0  36       74.82      219.95    465.85 o 
 -28   0  36      347.52      203.25    414.59 o 
 -26   0  36     8552.80     8264.27   1000.42 o 
 -24   0  36      161.31      822.13    462.74 o 
 -22   0  36     8127.86     8667.20    709.02 o 
 -20   0  36     1266.01      802.57    358.99 o 
 -18   0  36       45.71      410.28    324.87 o 
 -16   0  36      246.53      110.30    308.23 o 
 -14   0  36      361.64      -45.85    317.94 o 
 -12   0  36        8.72     -540.03    360.02 o 
 -29   1  36      425.04      260.25    319.81 o 
 -27   1  36       33.68     -146.85    553.91 o 
 -25   1  36       91.03      -25.34    249.05 o 
 -23   1  36     2804.32     2812.79    382.85 o 
 -21   1  36     2788.23     2976.00    402.10 o 
 -19   1  36       48.10      134.01    254.30 o 
 -17   1  36     1555.14     1018.28    300.74 o 
 -15   1  36       15.24      -38.54    248.37 o 
 -13   1  36       54.42      -72.29    213.27 o 
 -26   2  36       23.36     -317.55    243.74 o 
 -24   2  36      897.39      197.82    333.10 o 
 -22   2  36       76.36      347.03    423.51 o 
 -20   2  36        3.90       50.55    324.70 o 
 -18   2  36      377.73      666.90    281.17 o 
 -16   2  36     1275.14     1147.14    333.94 o 
 -23   1  37     8444.71     9554.14    624.05 o 
 -21   1  37     3449.44     4258.80    550.90 o 
 -19   1  37     1292.47     1104.96    321.82 o 
                                                 
